# Supplementary material for: A dynamic degradome landscape on miRNAs and their predicted targets in sugarcane caused by Sporisorium scitamineum stress
Source: BMC Genomics. 2019 Jan 18;20:57. doi: 10.1186/s12864-018-5400-8 (PMC6339412; doi:10.1186/s12864-018-5400-8)
Supplement: Supplementary file 2 — Table S3. List of 309 predicted target mRNAs and their function annotations. (XLSX 55 kb) [file 12864_2018_5400_MOESM2_ESM.xlsx]

## Sheet: Sheet1
#Predicted target gene ID	COG_class	COG_class_annotation	GO_annotation	KEGG_annotation	Swissprot_annotation	nr_annotation	nt_annotation
Sugarcane_Unigene_BMK.66066	[E]	Amino acid transport and metabolism	Molecular Function: 3-deoxy-7-phosphoheptulonate synthase activity (GO:0003849);; Cellular Component: peroxisome (GO:0005777);; Biological Process: aromatic amino acid family biosynthetic process (GO:0009073);; Biological Process: chorismate biosynthetic process (GO:0009423);; Cellular Component: plastid (GO:0009536);; Biological Process: response to wounding (GO:0009611);; Biological Process: re…	--	UPF0496 protein 1 OS=Oryza sativa subsp. japonica (Rice) PE=2 SV=1	PREDICTED: UPF0496 protein 1 [Zea mays]	Sorghum bicolor hypothetical protein, mRNA
gi35019601	[G]	Carbohydrate transport and metabolism	Molecular Function: fructose-bisphosphate aldolase activity (GO:0004332);; Molecular Function: copper ion binding (GO:0005507);; Cellular Component: cell wall (GO:0005618);; Cellular Component: nucleolus (GO:0005730);; Cellular Component: mitochondrial envelope (GO:0005740);; Cellular Component: cytosol (GO:0005829);; Cellular Component: plasma membrane (GO:0005886);; Biological Process: glycolys…	K01623|1e-162|sbi:SORBI_04g019020|hypothetical protein	Fructose-bisphosphate aldolase, cytoplasmic isozyme OS=Zea mays (Maize) PE=1 SV=1	hypothetical protein SORBIDRAFT_04g019020 [Sorghum bicolor]	Sorghum bicolor hypothetical protein, mRNA
Sugarcane_Unigene_BMK.66779	--	--	Molecular Function: endoribonuclease activity (GO:0004521);; Cellular Component: nucleus (GO:0005634);; Cellular Component: cytosol (GO:0005829);; Biological Process: virus induced gene silencing (GO:0009616);; Biological Process: response to auxin (GO:0009733);; Biological Process: embryo development ending in seed dormancy (GO:0009793);; Biological Process: auxin metabolic process (GO:0009850);…	--	Protein argonaute 1B GN=OSJNBa0005N02.3 OS=Oryza sativa subsp. japonica (Rice) PE=2 SV=3	PREDICTED: uncharacterized protein LOC100304327 isoform X1 [Zea mays]	Sorghum bicolor hypothetical protein, mRNA
Sugarcane_Unigene_BMK.68416	[O]	Posttranslational modification, protein turnover, chaperones	Molecular Function: serine-type endopeptidase activity (GO:0004252);; Cellular Component: endoplasmic reticulum (GO:0005783);; Cellular Component: Golgi apparatus (GO:0005794);; Biological Process: protein glycosylation (GO:0006486);; Biological Process: proteolysis (GO:0006508);; Biological Process: ER to Golgi vesicle-mediated transport (GO:0006888);; Biological Process: hyperosmotic salinity r…	K08653|0.0|sbi:SORBI_10g004450|hypothetical protein	CO(2)-response secreted protease {ECO:0000303|PubMed:25043023} (Precursor) OS=Arabidopsis thaliana (Mouse-ear cress) PE=2 SV=1	hypothetical protein SORBIDRAFT_10g004450 [Sorghum bicolor]	Sorghum bicolor hypothetical protein, mRNA
Sugarcane_Unigene_BMK.53035	[P]	Inorganic ion transport and metabolism	Biological Process: sulfate assimilation (GO:0000103);; Molecular Function: sulfate adenylyltransferase (ATP) activity (GO:0004781);; Cellular Component: mitochondrion (GO:0005739);; Cellular Component: plasma membrane (GO:0005886);; Cellular Component: chloroplast stroma (GO:0009570);; Biological Process: response to cadmium ion (GO:0046686);;	K13811|0.0|sbi:SORBI_01g008450|hypothetical protein	ATP-sulfurylase 3, chloroplastic (Precursor) GN=APS3 OS=Arabidopsis thaliana (Mouse-ear cress) PE=1 SV=1	hypothetical protein SORBIDRAFT_01g008450 [Sorghum bicolor]	Sorghum bicolor hypothetical protein, mRNA
Sugarcane_Unigene_BMK.72983	--	--	--	--	Serine/arginine-rich splicing factor SR45 GN=F19K19.9 OS=Arabidopsis thaliana (Mouse-ear cress) PE=1 SV=1	hypothetical protein SORBIDRAFT_02g036330 [Sorghum bicolor]	Sorghum bicolor hypothetical protein, mRNA
Sugarcane_Unigene_BMK.61043	--	--	Molecular Function: ubiquitin-protein ligase activity (GO:0004842);; Cellular Component: plasma membrane (GO:0005886);; Molecular Function: zinc ion binding (GO:0008270);; Biological Process: protein ubiquitination (GO:0016567);;	--	E3 ubiquitin-protein ligase At1g12760 GN=At1g12760 OS=Arabidopsis thaliana (Mouse-ear cress) PE=1 SV=1	uncharacterized LOC100191292 [Zea mays]	Zea mays putative RING zinc finger domain superfamily protein (LOC100191292), mRNA >gi|194688521|gb|BT033340.1| Zea mays full-length cDNA clone ZM_BFb0209E10 mRNA, complete cds
Sugarcane_Unigene_BMK.71328	[J]	Translation, ribosomal structure and biogenesis	Molecular Function: structural constituent of ribosome (GO:0003735);; Cellular Component: nucleolus (GO:0005730);; Cellular Component: plasma membrane (GO:0005886);; Biological Process: rRNA processing (GO:0006364);; Biological Process: translation (GO:0006412);; Cellular Component: chloroplast (GO:0009507);; Cellular Component: cytosolic small ribosomal subunit (GO:0022627);; Biological Process:…	K02991|1e-176|zma:542640|rps6-2	40S ribosomal protein S6 GN=rps6 OS=Asparagus officinalis (Garden asparagus) PE=2 SV=1	ribosomal protein s6 RPS6-2 [Zea mays]	Zea mays clone 325632 40S ribosomal protein S6 mRNA, complete cds
Sugarcane_Unigene_BMK.40250	--	--	--	--	--	--	Sorghum bicolor hypothetical protein, mRNA
Sugarcane_Unigene_BMK.64018	--	--	Biological Process: mRNA splicing, via spliceosome (GO:0000398);; Molecular Function: DNA binding (GO:0003677);; Cellular Component: nucleus (GO:0005634);; Biological Process: DNA-templated transcription, initiation (GO:0006352);; Biological Process: positive regulation of cell proliferation (GO:0008284);; Biological Process: gravitropism (GO:0009630);; Biological Process: negative regulation of …	--	--	hypothetical protein SORBIDRAFT_08g017010 [Sorghum bicolor]	Sorghum bicolor hypothetical protein, mRNA
Sugarcane_Unigene_BMK.51113	--	--	Molecular Function: protein serine/threonine phosphatase activity (GO:0004722);; Cellular Component: nucleus (GO:0005634);; Biological Process: protein dephosphorylation (GO:0006470);; Biological Process: response to osmotic stress (GO:0006970);; Biological Process: response to heat (GO:0009408);; Biological Process: response to cold (GO:0009409);; Biological Process: response to water deprivatio…	K14497|1e-136|sbi:SORBI_03g026070|hypothetical protein	Probable protein phosphatase 2C 6 OS=Oryza sativa subsp. japonica (Rice) PE=2 SV=1	hypothetical protein SORBIDRAFT_03g026070 [Sorghum bicolor]	Sorghum bicolor hypothetical protein, mRNA
Sugarcane_Unigene_BMK.67816	--	--	Molecular Function: adenosylmethionine decarboxylase activity (GO:0004014);; Biological Process: S-adenosylmethioninamine biosynthetic process (GO:0006557);; Biological Process: spermine biosynthetic process (GO:0006597);; Biological Process: spermidine biosynthetic process (GO:0008295);; Cellular Component: chloroplast (GO:0009507);; Biological Process: embryo development (GO:0009790);;	K01611|0.0|sbi:SORBI_06g021540|hypothetical protein	S-adenosylmethionine decarboxylase beta chain (Precursor) GN=SAMDC OS=Zea mays (Maize) PE=2 SV=1	S-adenosylmethionine decarboxylase [Saccharum hybrid cultivar R570]	Sorghum bicolor S-adenosylmethionine decarboxylase 3 (SAMDC3) mRNA, complete cds
Sugarcane_Unigene_BMK.49656	--	--	Cellular Component: vacuole (GO:0005773);; Cellular Component: plasma membrane (GO:0005886);;	--	Remorin OS=Solanum tuberosum (Potato) PE=1 SV=1	hypothetical protein SORBIDRAFT_06g023630 [Sorghum bicolor]	Sorghum bicolor hypothetical protein, mRNA
Sugarcane_Unigene_BMK.38505	--	--	Molecular Function: nucleic acid binding (GO:0003676);; Molecular Function: protein dimerization activity (GO:0046983);;	--	--	HAT family dimerization domain containing protein [Medicago truncatula]	Medicago truncatula HAT family dimerization domain containing protein (MTR_3g071310) mRNA, complete cds
Sugarcane_Unigene_BMK.16583	--	--	Cellular Component: mitochondrion (GO:0005739);; Biological Process: xyloglucan biosynthetic process (GO:0009969);; Cellular Component: integral component of membrane (GO:0016021);; Molecular Function: transferase activity, transferring hexosyl groups (GO:0016758);; Molecular Function: xyloglucan 6-xylosyltransferase activity (GO:0033843);; Molecular Function: UDP-xylosyltransferase activity (GO:…	K08238|7e-48|sbi:SORBI_01g038000|hypothetical protein	Xyloglucan 6-xylosyltransferase 1 GN=F26K9_150 OS=Arabidopsis thaliana (Mouse-ear cress) PE=1 SV=1	PREDICTED: putative glycosyltransferase 2-like [Setaria italica]	Zea mays glycosyltransferase 5 (LOC100285084), mRNA >gi|195646909|gb|EU970805.1| Zea mays clone 351171 glycosyltransferase 5 mRNA, complete cds
gi35984129	[C]	Energy production and conversion	Molecular Function: copper ion binding (GO:0005507);; Molecular Function: electron carrier activity (GO:0009055);; Biological Process: response to UV (GO:0009411);; Cellular Component: chloroplast thylakoid membrane (GO:0009535);; Cellular Component: chloroplast thylakoid lumen (GO:0009543);; Cellular Component: chloroplast stroma (GO:0009570);; Biological Process: negative regulation of translat…	K02638|1e-98|sbi:SORBI_10g000230|hypothetical protein	Plastocyanin, chloroplastic (Precursor) OS=Oryza sativa subsp. japonica (Rice) PE=1 SV=1	hypothetical protein SORBIDRAFT_10g000230 [Sorghum bicolor]	Sorghum bicolor hypothetical protein, mRNA
Sugarcane_Unigene_BMK.49020	--	--	Biological Process: regulation of transcription, DNA-templated (GO:0006355);;	--	Scarecrow-like protein 6 GN=SCL6 OS=Arabidopsis thaliana (Mouse-ear cress) PE=1 SV=1	hypothetical protein SORBIDRAFT_01g029650 [Sorghum bicolor]	Sorghum bicolor hypothetical protein, mRNA
gi35085574	--	--	Molecular Function: nucleotide binding (GO:0000166);; Molecular Function: RNA binding (GO:0003723);; Cellular Component: cytoplasm (GO:0005737);; Biological Process: plant-type hypersensitive response (GO:0009626);; Cellular Component: ribonucleoprotein complex (GO:0030529);; Biological Process: positive regulation of salicylic acid mediated signaling pathway (GO:0080151);;	K13207|1e-136|sbi:SORBI_09g018610|hypothetical protein	--	hypothetical protein SORBIDRAFT_09g018610 [Sorghum bicolor]	Sorghum bicolor hypothetical protein, mRNA
Sugarcane_Unigene_BMK.56045	--	--	Cellular Component: plasma membrane (GO:0005886);; Cellular Component: plastid (GO:0009536);; Cellular Component: integral component of membrane (GO:0016021);; Biological Process: amino acid import (GO:0043090);; Biological Process: response to karrikin (GO:0080167);;	--	Lysine histidine transporter 1 GN=LHT1 OS=Arabidopsis thaliana (Mouse-ear cress) PE=1 SV=1	uncharacterized protein LOC100273455 [Zea mays]	PREDICTED: Setaria italica lysine histidine transporter 1-like (LOC101767501), transcript variant X3, mRNA
Sugarcane_Unigene_BMK.49386	--	--	Molecular Function: copper ion binding (GO:0005507);; Molecular Function: electron carrier activity (GO:0009055);; Cellular Component: cytoplasmic membrane-bounded vesicle (GO:0016023);; Biological Process: cell wall macromolecule metabolic process (GO:0044036);;	--	Mavicyanin OS=Cucurbita pepo (Vegetable marrow) PE=1 SV=1	hypothetical protein SORBIDRAFT_02g036870 [Sorghum bicolor]	Sorghum bicolor hypothetical protein, mRNA
Sugarcane_Unigene_BMK.33501	--	--	Cellular Component: extracellular region (GO:0005576);; Biological Process: syncytium formation (GO:0006949);; Cellular Component: plant-type cell wall (GO:0009505);; Biological Process: response to gibberellin (GO:0009739);; Biological Process: unidimensional cell growth (GO:0009826);; Biological Process: plant-type cell wall loosening (GO:0009828);; Biological Process: response to red light (GO…	--	Expansin-A5 (Precursor) OS=Oryza sativa subsp. japonica (Rice) PE=2 SV=1	alpha-expansin 15 precursor [Zea mays]	Sorghum bicolor hypothetical protein, mRNA
Sugarcane_Unigene_BMK.24366	[OU]	--	Molecular Function: serine-type endopeptidase activity (GO:0004252);; Biological Process: proteolysis (GO:0006508);; Cellular Component: chloroplast thylakoid (GO:0009534);; Cellular Component: chloroplastic endopeptidase Clp complex (GO:0009840);; Cellular Component: chloroplast envelope (GO:0009941);;	K01358|0.0|sbi:SORBI_03g018270|hypothetical protein	ATP-dependent Clp protease proteolytic subunit 3, chloroplastic (Precursor) OS=Arabidopsis thaliana (Mouse-ear cress) PE=1 SV=1	hypothetical protein SORBIDRAFT_03g018270 [Sorghum bicolor]	Sorghum bicolor hypothetical protein, mRNA
gi34975469	--	--	Molecular Function: DNA binding (GO:0003677);; Biological Process: chromatin assembly or disassembly (GO:0006333);; Biological Process: protein import into nucleus (GO:0006606);;	--	--	hypothetical protein SORBIDRAFT_08g016720 [Sorghum bicolor]	Sorghum bicolor hypothetical protein, mRNA
Sugarcane_Unigene_BMK.62336	--	--	--	--	--	hypothetical protein SORBIDRAFT_0016s002240 [Sorghum bicolor]	Saccharum hybrid cultivar R570 clone BAC 039D18 complete sequence
Sugarcane_Unigene_BMK.74786	--	--	Biological Process: phosphatidylglycerol biosynthetic process (GO:0006655);; Biological Process: response to abscisic acid (GO:0009737);; Biological Process: stomatal complex morphogenesis (GO:0010103);; Biological Process: mRNA modification (GO:0016556);; Biological Process: isopentenyl diphosphate biosynthetic process, methylerythritol 4-phosphate pathway (GO:0019288);;	--	Clustered mitochondria protein GN=F4F15.250 OS=Arabidopsis thaliana (Mouse-ear cress) PE=2 SV=1	hypothetical protein SORBIDRAFT_04g035700 [Sorghum bicolor]	Sorghum bicolor hypothetical protein, mRNA
gi35014372	--	--	Cellular Component: cytoplasmic membrane-bounded vesicle (GO:0016023);;	--	Formin-like protein 5 GN=P0453E05.107 OS=Oryza sativa subsp. japonica (Rice) PE=2 SV=2	hypothetical protein [Zea mays]	Sorghum bicolor hypothetical protein, mRNA
Sugarcane_Unigene_BMK.33875	--	--	--	--	uncharacterized protein LOC113064467 [Carassius auratus]
Sugarcane_Unigene_BMK.63027	--	--	Molecular Function: DNA binding (GO:0003677);; Cellular Component: nucleus (GO:0005634);; Biological Process: regulation of transcription, DNA-templated (GO:0006355);; Biological Process: auxin-activated signaling pathway (GO:0009734);; Molecular Function: protein dimerization activity (GO:0046983);;	--	Auxin response factor 8 OS=Oryza sativa subsp. japonica (Rice) PE=2 SV=1	hypothetical protein SORBIDRAFT_04g026610 [Sorghum bicolor]	Sorghum bicolor hypothetical protein, mRNA
gi35098237	[KAD]	--	Molecular Function: DNA binding (GO:0003677);; Molecular Function: chromatin binding (GO:0003682);;	K09422|3e-82|sbi:SORBI_03g024500|hypothetical protein	Myb-related protein Hv33 GN=MYB2 OS=Hordeum vulgare (Barley) PE=2 SV=3	hypothetical protein SORBIDRAFT_03g024500 [Sorghum bicolor]	Sorghum bicolor hypothetical protein, mRNA
Sugarcane_Unigene_BMK.74507	--	--	Biological Process: regulation of transcription, DNA-templated (GO:0006355);;	--	Scarecrow-like protein 6 GN=SCL6 OS=Arabidopsis thaliana (Mouse-ear cress) PE=1 SV=1	hypothetical protein SORBIDRAFT_06g024820 [Sorghum bicolor]	Sorghum bicolor hypothetical protein, mRNA
Sugarcane_Unigene_BMK.46404	--	--	Cellular Component: mitochondrion (GO:0005739);; Biological Process: rRNA processing (GO:0006364);; Cellular Component: PSII associated light-harvesting complex II (GO:0009517);; Cellular Component: chloroplast stromal thylakoid (GO:0009533);; Biological Process: response to blue light (GO:0009637);; Biological Process: response to high light intensity (GO:0009644);; Biological Process: response …	--	Chlorophyll a-b binding protein CP26, chloroplastic (Precursor) GN=LHCB5 OS=Arabidopsis thaliana (Mouse-ear cress) PE=1 SV=1	unknown [Zea mays]	Zea mays PCO135935 mRNA sequence
Sugarcane_Unigene_BMK.50769	[K]	Transcription	Molecular Function: RNA binding (GO:0003723);; Cellular Component: nucleus (GO:0005634);; Cellular Component: small nucleolar ribonucleoprotein complex (GO:0005732);; Biological Process: response to water deprivation (GO:0009414);; Biological Process: response to abscisic acid (GO:0009737);;	--	Sm-like protein LSM5 {ECO:0000305} OS=Arabidopsis thaliana (Mouse-ear cress) PE=1 SV=1	SAD1 [Zea mays]	Zea mays clone 9066 mRNA sequence
EU048797.1	[J]	Translation, ribosomal structure and biogenesis	Molecular Function: structural constituent of ribosome (GO:0003735);; Cellular Component: cell wall (GO:0005618);; Cellular Component: nucleolus (GO:0005730);; Cellular Component: vacuole (GO:0005773);; Biological Process: translation (GO:0006412);; Cellular Component: membrane (GO:0016020);; Cellular Component: cytosolic small ribosomal subunit (GO:0022627);;	K02966|3e-50|sbi:SORBI_07g025000|hypothetical protein	40S ribosomal protein S19 GN=OSJNBa0032H19.8 OS=Oryza sativa subsp. japonica (Rice) PE=3 SV=1	PREDICTED: 40S ribosomal protein S19-like [Setaria italica]	Saccharum officinarum clone NCO376-T3 putative ribosomal protein S19-like mRNA, partial sequence
Sugarcane_Unigene_BMK.71301	--	--	Molecular Function: DNA binding (GO:0003677);; Cellular Component: nucleus (GO:0005634);; Biological Process: regulation of transcription, DNA-templated (GO:0006355);; Biological Process: auxin-activated signaling pathway (GO:0009734);; Biological Process: flower development (GO:0009908);; Molecular Function: protein dimerization activity (GO:0046983);;	--	Auxin response factor 17 OS=Oryza sativa subsp. japonica (Rice) PE=2 SV=1	hypothetical protein SORBIDRAFT_10g027220 [Sorghum bicolor]	Sorghum bicolor hypothetical protein, mRNA
gi34967938	[J]	Translation, ribosomal structure and biogenesis	Molecular Function: structural constituent of ribosome (GO:0003735);; Cellular Component: nucleus (GO:0005634);; Cellular Component: plasma membrane (GO:0005886);; Biological Process: translational elongation (GO:0006414);; Cellular Component: cytosolic ribosome (GO:0022626);;	--	60S acidic ribosomal protein P3 GN=RPP3A OS=Zea mays (Maize) PE=1 SV=3	hypothetical protein SORBIDRAFT_10g028990 [Sorghum bicolor]	Sorghum bicolor hypothetical protein, mRNA
Sugarcane_Unigene_BMK.72620	[O]	Posttranslational modification, protein turnover, chaperones	Molecular Function: ATP binding (GO:0005524);; Cellular Component: cell wall (GO:0005618);; Cellular Component: nucleolus (GO:0005730);; Cellular Component: mitochondrion (GO:0005739);; Cellular Component: cytosol (GO:0005829);; Cellular Component: plasma membrane (GO:0005886);; Biological Process: protein folding (GO:0006457);; Biological Process: defense response (GO:0006952);; Biological Proce…	K04079|0.0|sbi:SORBI_07g028270|hypothetical protein	Heat shock protein 81-1 OS=Oryza sativa subsp. japonica (Rice) PE=3 SV=2	hypothetical protein SORBIDRAFT_07g028270 [Sorghum bicolor]	Saccharum hybrid cultivar SP80-3280 heat shock protein 90 (hsp90) mRNA, complete cds
Sugarcane_Unigene_BMK.62557	[P]	Inorganic ion transport and metabolism	Molecular Function: catalase activity (GO:0004096);; Cellular Component: cell wall (GO:0005618);; Cellular Component: mitochondrion (GO:0005739);; Cellular Component: vacuole (GO:0005773);; Cellular Component: plasma membrane (GO:0005886);; Cellular Component: plasmodesma (GO:0009506);; Cellular Component: glyoxysome (GO:0009514);; Cellular Component: chloroplast stroma (GO:0009570);; Biological …	K03781|0.0|sbi:SORBI_04g001130|hypothetical protein	Catalase isozyme 3 GN=CAT3 OS=Zea mays (Maize) PE=2 SV=2	catalase [Saccharum hybrid cultivar R570]	Saccharum hybrid cultivar Yacheng05-179 catalase (CAT1) mRNA, complete cds
Sugarcane_Unigene_BMK.60618	--	--	Molecular Function: sequence-specific DNA binding transcription factor activity (GO:0003700);; Cellular Component: plasma membrane (GO:0005886);; Biological Process: regulation of transcription, DNA-templated (GO:0006355);; Biological Process: membrane fusion (GO:0006944);; Molecular Function: zinc ion binding (GO:0008270);; Molecular Function: actin filament binding (GO:0051015);; Biological Pro…	--	LIM domain-containing protein WLIM1 {ECO:0000305} OS=Arabidopsis thaliana (Mouse-ear cress) PE=1 SV=1	hypothetical protein SORBIDRAFT_08g016450 [Sorghum bicolor]	Sorghum bicolor hypothetical protein, mRNA
Sugarcane_Unigene_BMK.57076	--	--	--	--	--	hypothetical protein [Zea mays]	Zea mays clone 230714 hypothetical protein mRNA, complete cds
Sugarcane_Unigene_BMK.70869	[E]	Amino acid transport and metabolism	Molecular Function: catalytic activity (GO:0003824);; Biological Process: metabolic process (GO:0008152);; Molecular Function: pyridoxal phosphate binding (GO:0030170);;	--	Putative D-cysteine desulfhydrase 2, mitochondrial (Precursor) OS=Oryza sativa subsp. japonica (Rice) PE=3 SV=1	TPA: hypothetical protein ZEAMMB73_426602 [Zea mays]	Zea mays full-length cDNA clone ZM_BFb0018I18 mRNA, complete cds
Sugarcane_Unigene_BMK.57691	--	--	--	--	Nuclear pore complex protein NUP62 {ECO:0000303|PubMed:21189294} OS=Arabidopsis thaliana (Mouse-ear cress) PE=1 SV=1	hypothetical protein SORBIDRAFT_01g011590 [Sorghum bicolor]	Sorghum bicolor hypothetical protein, mRNA
Sugarcane_Unigene_BMK.38397	--	--	--	--	Mannose/glucose-specific lectin (Fragment) OS=Parkia platycephala PE=1 SV=1	hypothetical protein SORBIDRAFT_01g033100 [Sorghum bicolor]	Sorghum bicolor hypothetical protein, mRNA
Sugarcane_Unigene_BMK.28493	[OC]	--	Biological Process: glycerol ether metabolic process (GO:0006662);; Molecular Function: electron carrier activity (GO:0009055);; Cellular Component: chloroplast (GO:0009507);; Biological Process: plastid organization (GO:0009657);; Molecular Function: protein disulfide oxidoreductase activity (GO:0015035);; Molecular Function: oxidoreductase activity, acting on a sulfur group of donors, disulfide…	--	Thioredoxin M-type, chloroplastic (Precursor) GN=TRM1 OS=Zea mays (Maize) PE=2 SV=1	thioredoxin M-type [Saccharum hybrid cultivar GT28]	Saccharum hybrid cultivar GT28 thioredoxin M-type mRNA, complete cds
Sugarcane_Unigene_BMK.73725	[R]	General function prediction only	Molecular Function: metalloendopeptidase activity (GO:0004222);; Cellular Component: mitochondrion (GO:0005739);; Biological Process: proteolysis (GO:0006508);; Molecular Function: zinc ion binding (GO:0008270);; Cellular Component: chloroplast stroma (GO:0009570);; Biological Process: embryo development ending in seed dormancy (GO:0009793);;	--	Ubiquinol-cytochrome-c reductase complex core protein I, mitochondrial (Precursor) OS=Euglena gracilis PE=2 SV=1	PREDICTED: uncharacterized protein LOC103638768 [Zea mays]	PREDICTED: Zea mays uncharacterized LOC103638768 (LOC103638768), mRNA
Sugarcane_Unigene_BMK.64725	--	--	Molecular Function: phospholipid binding (GO:0005543);; Molecular Function: oxysterol binding (GO:0008142);; Biological Process: steroid metabolic process (GO:0008202);;	--	Oxysterol-binding protein-related protein 1D GN=ORP1D OS=Arabidopsis thaliana (Mouse-ear cress) PE=2 SV=1	hypothetical protein SORBIDRAFT_08g011100 [Sorghum bicolor]	Sorghum bicolor hypothetical protein, mRNA
Sugarcane_Unigene_BMK.51334	[L]	Replication, recombination and repair	Molecular Function: single-stranded DNA binding (GO:0003697);; Cellular Component: mitochondrion (GO:0005739);; Biological Process: DNA replication (GO:0006260);;	--	Single-stranded DNA-binding protein, mitochondrial (Precursor) GN=At4g11060 OS=Arabidopsis thaliana (Mouse-ear cress) PE=2 SV=1	PREDICTED: single-stranded DNA-binding protein, mitochondrial isoform X1 [Zea mays]	PREDICTED: Zea mays LOC100274237 (pco073825), transcript variant X1, mRNA
Sugarcane_Unigene_BMK.59530	--	--	Molecular Function: DNA binding (GO:0003677);; Molecular Function: sequence-specific DNA binding transcription factor activity (GO:0003700);; Biological Process: regulation of transcription, DNA-templated (GO:0006355);; Cellular Component: CCAAT-binding factor complex (GO:0016602);;	--	Nuclear transcription factor Y subunit A-9 GN=NFYA9 OS=Arabidopsis thaliana (Mouse-ear cress) PE=2 SV=1	PREDICTED: nuclear transcription factor Y subunit A-9-like isoform X1 [Setaria italica]	Zea mays LOC100282719 (uaz7c01g06), mRNA >gi|223948832|gb|BT063803.1| Zea mays full-length cDNA clone ZM_BFc0109B09 mRNA, complete cds
gi35090530	[O]	Posttranslational modification, protein turnover, chaperones	Molecular Function: acid-amino acid ligase activity (GO:0016881);;	K10576|8e-99|sbi:SORBI_01g020460|hypothetical protein	Ubiquitin-conjugating enzyme E2 5 GN=UBC5 OS=Arabidopsis thaliana (Mouse-ear cress) PE=2 SV=2	PREDICTED: putative ubiquitin-conjugating enzyme family isoform X1 [Zea mays]	Sorghum bicolor hypothetical protein, mRNA
Sugarcane_Unigene_BMK.78507	--	--	--	--	--	--	Saccharum hybrid cultivar R570 clone BAC 172F05 complete sequence
Sugarcane_Unigene_BMK.48132	--	--	Biological Process: response to salt stress (GO:0009651);;	K01527|1e-104|sbi:SORBI_01g001100|hypothetical protein	Formin-like protein 6 OS=Oryza sativa subsp. japonica (Rice) PE=2 SV=2	hypothetical protein SORBIDRAFT_01g001100 [Sorghum bicolor]	Sorghum bicolor hypothetical protein, mRNA
Sugarcane_Unigene_BMK.72120	--	--	Molecular Function: inositol hexakisphosphate binding (GO:0000822);; Cellular Component: nucleus (GO:0005634);; Biological Process: auxin-activated signaling pathway (GO:0009734);; Molecular Function: auxin binding (GO:0010011);; Biological Process: protein ubiquitination (GO:0016567);; Cellular Component: SCF ubiquitin ligase complex (GO:0019005);;	--	Transport inhibitor response 1-like protein Os04g0395600 OS=Oryza sativa subsp. japonica (Rice) PE=2 SV=1	hypothetical protein SORBIDRAFT_06g014420 [Sorghum bicolor]	PREDICTED: Zea mays LOC100278846 (LOC100278846), mRNA
Sugarcane_Unigene_BMK.45688	[R]	General function prediction only	Molecular Function: nucleotide binding (GO:0000166);; Molecular Function: protein kinase activity (GO:0004672);;	--	Coatomer subunit beta&apos;-2 GN=At1g52360 OS=Arabidopsis thaliana (Mouse-ear cress) PE=2 SV=1	unnamed protein product [Triticum aestivum]	Hordeum vulgare subsp. vulgare cDNA clone: FLbaf134l21, mRNA sequence
gi35984434	--	--	Cellular Component: vacuole (GO:0005773);; Cellular Component: plasma membrane (GO:0005886);;	--	Proton pump-interactor 2 GN=PPI2 OS=Arabidopsis thaliana (Mouse-ear cress) PE=2 SV=1	hypothetical protein SORBIDRAFT_02g028640 [Sorghum bicolor]	Sorghum bicolor hypothetical protein, mRNA
Sugarcane_Unigene_BMK.49383	--	--	Molecular Function: nucleic acid binding (GO:0003676);;	--	Probable tRNA-splicing endonuclease subunit Sen2 OS=Oryza sativa subsp. japonica (Rice) PE=2 SV=1	hypothetical protein SORBIDRAFT_02g042875 [Sorghum bicolor]	PREDICTED: Zea mays tRNA-splicing endonuclease subunit Sen2 (LOC100282606), transcript variant X1, mRNA
Sugarcane_Unigene_BMK.74449	--	--	Molecular Function: sequence-specific DNA binding transcription factor activity (GO:0003700);; Molecular Function: transmembrane signaling receptor activity (GO:0004888);; Molecular Function: GTP binding (GO:0005525);; Cellular Component: nucleus (GO:0005634);; Cellular Component: cytosol (GO:0005829);; Biological Process: regulation of transcription, DNA-templated (GO:0006355);; Cellular Compone…	--	Homeobox-leucine zipper protein HOX32 GN=B1394A07.10 OS=Oryza sativa subsp. japonica (Rice) PE=2 SV=1	hypothetical protein SORBIDRAFT_09g004020 [Sorghum bicolor]	Sorghum bicolor hypothetical protein, mRNA
gi35131412	[J]	Translation, ribosomal structure and biogenesis	Molecular Function: structural constituent of ribosome (GO:0003735);; Cellular Component: mitochondrial small ribosomal subunit (GO:0005763);; Biological Process: DNA-templated transcription, elongation (GO:0006354);; Biological Process: translation (GO:0006412);; Biological Process: pyrimidine ribonucleotide biosynthetic process (GO:0009220);;	--	40S ribosomal protein S10, mitochondrial (Precursor) GN=RPS10 OS=Arabidopsis thaliana (Mouse-ear cress) PE=2 SV=2	hypothetical protein SORBIDRAFT_07g001630 [Sorghum bicolor]	Sorghum bicolor hypothetical protein, mRNA
Sugarcane_Unigene_BMK.45107	--	--	Molecular Function: DNA binding (GO:0003677);; Molecular Function: chromatin binding (GO:0003682);;	K09422|1e-135|sbi:SORBI_09g027200|hypothetical protein	Myb-related protein Hv33 GN=MYB2 OS=Hordeum vulgare (Barley) PE=2 SV=3	hypothetical protein SORBIDRAFT_09g027200 [Sorghum bicolor]	Sorghum bicolor hypothetical protein, mRNA
Sugarcane_Unigene_BMK.64130	[KAD]	--	Molecular Function: DNA binding (GO:0003677);; Molecular Function: chromatin binding (GO:0003682);; Molecular Function: sequence-specific DNA binding transcription factor activity (GO:0003700);; Biological Process: regulation of transcription, DNA-templated (GO:0006355);;	--	Transcription factor GAMYB OS=Oryza sativa subsp. japonica (Rice) PE=2 SV=1	PREDICTED: myb-related protein B-like [Zea mays]	Sorghum bicolor hypothetical protein, mRNA
Sugarcane_Unigene_BMK.55817	--	--	Biological Process: protein folding (GO:0006457);; Biological Process: response to heat (GO:0009408);; Biological Process: response to high light intensity (GO:0009644);; Biological Process: response to hydrogen peroxide (GO:0042542);;	--	Formin-like protein 5 GN=P0453E05.107 OS=Oryza sativa subsp. japonica (Rice) PE=2 SV=2	hypothetical protein SORBIDRAFT_04g004080 [Sorghum bicolor]	Sorghum bicolor hypothetical protein, mRNA
gi35308662	[E]	Amino acid transport and metabolism	Molecular Function: aminopeptidase activity (GO:0004177);; Cellular Component: vacuolar membrane (GO:0005774);; Cellular Component: cytosol (GO:0005829);; Cellular Component: plasma membrane (GO:0005886);; Biological Process: proteolysis (GO:0006508);; Biological Process: fatty acid beta-oxidation (GO:0006635);; Molecular Function: metallopeptidase activity (GO:0008237);; Molecular Function: zinc…	K01267|1e-111|sbi:SORBI_03g029130|hypothetical protein	Probable aspartyl aminopeptidase GN=RCOM_1506700 OS=Ricinus communis (Castor bean) PE=2 SV=2	hypothetical protein SORBIDRAFT_03g029130 [Sorghum bicolor]	Sorghum bicolor hypothetical protein, mRNA
Sugarcane_Unigene_BMK.65388	--	--	Molecular Function: catalytic activity (GO:0003824);; Biological Process: metabolic process (GO:0008152);;	--	--	hypothetical protein SORBIDRAFT_07g026410 [Sorghum bicolor]	Sorghum bicolor hypothetical protein, mRNA
Sugarcane_Unigene_BMK.69578	--	--	--	--	--	--	Sorghum bicolor cultivar Colby Pc gene cluster, complete sequence
Sugarcane_Unigene_BMK.64631	[U]	Intracellular trafficking, secretion, and vesicular transport	Molecular Function: sequence-specific DNA binding transcription factor activity (GO:0003700);; Cellular Component: nucleus (GO:0005634);; Biological Process: regulation of transcription, DNA-templated (GO:0006355);; Biological Process: meristem determinacy (GO:0010022);; Biological Process: maintenance of inflorescence meristem identity (GO:0010077);; Biological Process: specification of organ id…	--	Floral homeotic protein APETALA 2 GN=AP2 OS=Arabidopsis thaliana (Mouse-ear cress) PE=1 SV=1	sister of indeterminate spikelet 1 [Zea mays]	PREDICTED: Zea mays sister of indeterminate spikelet 1 (sid1), transcript variant X1, mRNA
Sugarcane_Unigene_BMK.64437	--	--	Molecular Function: DNA binding (GO:0003677);; Biological Process: regulation of transcription, DNA-templated (GO:0006355);;	--	NAC domain-containing protein 21/22 OS=Arabidopsis thaliana (Mouse-ear cress) PE=1 SV=2	PREDICTED: NAC domain-containing protein 21/22-like [Setaria italica]	PREDICTED: Zea mays NAC domain-containing protein 21/22 (LOC103650490), transcript variant X2, mRNA
Sugarcane_Unigene_BMK.70126	--	--	--	--	E3 ubiquitin-protein ligase SDIR1 GN=SDIR1 OS=Arabidopsis thaliana (Mouse-ear cress) PE=1 SV=1	PREDICTED: uncharacterized protein LOC103627863 [Zea mays]	Sorghum bicolor hypothetical protein, mRNA
Sugarcane_Unigene_BMK.52252	--	--	Cellular Component: mitochondrion (GO:0005739);; Cellular Component: chloroplast (GO:0009507);; Molecular Function: hydrolase activity (GO:0016787);;	--	Uncharacterized protein ORF91 OS=Phalaenopsis aphrodite subsp. formosana (Moth orchid) PE=4 SV=1	Cell wall-associated hydrolase, partial [Medicago truncatula]	PREDICTED: Zea mays uncharacterized LOC103626363 (LOC103626363), ncRNA
Sugarcane_Unigene_BMK.51989	[O]	Posttranslational modification, protein turnover, chaperones	Cellular Component: vacuole (GO:0005773);; Cellular Component: plasma membrane (GO:0005886);; Cellular Component: chloroplast (GO:0009507);;	--	Hypersensitive-induced response protein 1 GN=HIR1 OS=Arabidopsis thaliana (Mouse-ear cress) PE=1 SV=1	hypersensitive induced reaction1 [Zea mays]	Zea mays full-length cDNA clone ZM_BFb0200J13 mRNA, complete cds
Sugarcane_Unigene_BMK.60551	--	--	Molecular Function: ATP binding (GO:0005524);; Cellular Component: nucleus (GO:0005634);; Biological Process: regulation of transcription, DNA-templated (GO:0006355);; Molecular Function: hydrolase activity, acting on acid anhydrides, in phosphorus-containing anhydrides (GO:0016818);;	--	Growth-regulating factor 8 GN=GRF8 OS=Oryza sativa subsp. japonica (Rice) PE=2 SV=1	hypothetical protein [Zea mays]	Zea mays clone pUT3370 GRF transcription factor (GRF15) mRNA, partial cds
Sugarcane_Unigene_BMK.50282	[J]	Translation, ribosomal structure and biogenesis	Molecular Function: nucleic acid binding (GO:0003676);; Molecular Function: structural constituent of ribosome (GO:0003735);; Cellular Component: cell wall (GO:0005618);; Cellular Component: nucleolus (GO:0005730);; Cellular Component: vacuole (GO:0005773);; Biological Process: translation (GO:0006412);; Molecular Function: zinc ion binding (GO:0008270);; Biological Process: DNA integration (GO:0…	K02966|4e-96|sbi:SORBI_07g025000|hypothetical protein	40S ribosomal protein S19 GN=OSJNBa0032H19.8 OS=Oryza sativa subsp. japonica (Rice) PE=3 SV=1	hypothetical protein SORBIDRAFT_07g025000 [Sorghum bicolor]	Saccharum officinarum clone NCO376-T3 putative ribosomal protein S19-like mRNA, partial sequence
Sugarcane_Unigene_BMK.44181	[KAD]	--	Molecular Function: DNA binding (GO:0003677);; Molecular Function: chromatin binding (GO:0003682);; Cellular Component: nucleus (GO:0005634);; Biological Process: regulation of transcription, DNA-templated (GO:0006355);; Biological Process: flower development (GO:0009908);; Biological Process: cell differentiation (GO:0030154);;	K09422|0.0|sbi:SORBI_03g037680|hypothetical protein	Transcription factor GAMYB OS=Oryza sativa subsp. japonica (Rice) PE=2 SV=1	hypothetical protein SORBIDRAFT_03g037680 [Sorghum bicolor]	Sorghum bicolor hypothetical protein, mRNA
Sugarcane_Unigene_BMK.73248	[GEPR]	--	Cellular Component: plant-type vacuole (GO:0000325);; Cellular Component: vacuolar membrane (GO:0005774);; Cellular Component: integral component of membrane (GO:0016021);; Biological Process: transmembrane transport (GO:0055085);;	--	SPX domain-containing membrane protein Os04g0573000 OS=Oryza sativa subsp. japonica (Rice) PE=2 SV=2	hypothetical protein SORBIDRAFT_06g025950 [Sorghum bicolor]	PREDICTED: Zea mays LOC100193704 (cl35113_1), transcript variant X9, mRNA
Sugarcane_Unigene_BMK.74606	--	--	--	--	--	hypothetical protein SORBIDRAFT_05g023790 [Sorghum bicolor]	Sorghum bicolor hypothetical protein, mRNA
Sugarcane_Unigene_BMK.72615	--	--	--	--	--	PREDICTED: uncharacterized protein LOC103650169 [Zea mays]	Saccharum hybrid cultivar R570 clone BAC 043A03 complete sequence
Sugarcane_Unigene_BMK.44280	--	--	Molecular Function: protein binding (GO:0005515);; Cellular Component: cell wall (GO:0005618);; Cellular Component: Golgi apparatus (GO:0005794);; Cellular Component: cytosol (GO:0005829);; Molecular Function: glycogenin glucosyltransferase activity (GO:0008466);; Cellular Component: plasmodesma (GO:0009506);; Cellular Component: membrane (GO:0016020);; Biological Process: cellulose biosynthetic …	K13379|0.0|sbi:SORBI_02g038770|hypothetical protein	UDP-arabinopyranose mutase 3 OS=Oryza sativa subsp. japonica (Rice) PE=1 SV=1	hypothetical protein SORBIDRAFT_02g038770 [Sorghum bicolor]	Sorghum bicolor hypothetical protein, mRNA
Sugarcane_Unigene_BMK.51111	--	--	--	--	Protein FLX-like 1 GN=MIE1.26 OS=Arabidopsis thaliana (Mouse-ear cress) PE=1 SV=1	hypothetical protein SORBIDRAFT_01g003500 [Sorghum bicolor]	Sorghum bicolor hypothetical protein, mRNA
gi35067813	--	--	Molecular Function: DNA binding (GO:0003677);; Cellular Component: intracellular (GO:0005622);; Molecular Function: zinc ion binding (GO:0008270);;	--	B-box zinc finger protein 24 {ECO:0000303|PubMed:19920209} GN=At1g06040 OS=Arabidopsis thaliana (Mouse-ear cress) PE=1 SV=1	hypothetical protein SORBIDRAFT_06g021170 [Sorghum bicolor]	Sorghum bicolor hypothetical protein, mRNA
Sugarcane_Unigene_BMK.53115	--	--	Molecular Function: calcium ion binding (GO:0005509);; Molecular Function: poly(U) RNA binding (GO:0008266);; Cellular Component: chloroplast thylakoid membrane (GO:0009535);; Cellular Component: chloroplast stroma (GO:0009570);; Cellular Component: photosystem II oxygen evolving complex (GO:0009654);; Cellular Component: chloroplast envelope (GO:0009941);; Biological Process: photosynthesis (GO:…	K02717|1e-169|sbi:SORBI_02g002690|hypothetical protein	Oxygen-evolving enhancer protein 2, chloroplastic (Precursor) GN=PSBP OS=Triticum aestivum (Wheat) PE=2 SV=1	hypothetical protein SORBIDRAFT_02g002690 [Sorghum bicolor]	Sorghum bicolor hypothetical protein, mRNA
Sugarcane_Unigene_BMK.64446	[D]	Cell cycle control, cell division, chromosome partitioning	Biological Process: protein import into nucleus, docking (GO:0000059);; Cellular Component: nuclear pore (GO:0005643);; Cellular Component: cytosol (GO:0005829);; Biological Process: gluconeogenesis (GO:0006094);; Biological Process: cytoskeleton organization (GO:0007010);; Molecular Function: Ran GTPase binding (GO:0008536);; Molecular Function: protein transporter activity (GO:0008565);; Cellul…	--	Exportin-2 GN=CAS OS=Arabidopsis thaliana (Mouse-ear cress) PE=2 SV=1	hypothetical protein SORBIDRAFT_01g010190 [Sorghum bicolor]	Sorghum bicolor hypothetical protein, mRNA
gi36049147	--	--	Biological Process: metabolic process (GO:0008152);; Cellular Component: cytoplasmic membrane-bounded vesicle (GO:0016023);; Molecular Function: transferase activity, transferring hexosyl groups (GO:0016758);;	--	UDP-glycosyltransferase 71B8 OS=Arabidopsis thaliana (Mouse-ear cress) PE=3 SV=1	hypothetical protein SORBIDRAFT_10g004240 [Sorghum bicolor]	Sorghum bicolor hypothetical protein, mRNA
Sugarcane_Unigene_BMK.38879	[R]	General function prediction only	Molecular Function: serine-type endopeptidase activity (GO:0004252);; Cellular Component: mitochondrion (GO:0005739);; Biological Process: proteolysis (GO:0006508);; Cellular Component: integral component of membrane (GO:0016021);;	--	Proline-rich receptor-like protein kinase PERK1 GN=PERK1 OS=Arabidopsis thaliana (Mouse-ear cress) PE=2 SV=1	hypothetical protein SORBIDRAFT_03g035340 [Sorghum bicolor]	Sorghum bicolor hypothetical protein, mRNA
Sugarcane_Unigene_BMK.53493	[H]	Coenzyme transport and metabolism	Molecular Function: adenosylhomocysteinase activity (GO:0004013);; Molecular Function: copper ion binding (GO:0005507);; Cellular Component: vacuole (GO:0005773);; Cellular Component: plasma membrane (GO:0005886);; Biological Process: methylation-dependent chromatin silencing (GO:0006346);; Biological Process: one-carbon metabolic process (GO:0006730);; Biological Process: posttranscriptional gen…	K01251|0.0|zma:100282150|adenosylhomocysteinase (EC:3.3.1.1)	Adenosylhomocysteinase GN=SAHH OS=Triticum aestivum (Wheat) PE=2 SV=1	Adenosylhomocysteinase [Saccharum hybrid cultivar R570]	Zea mays clone Contig619 mRNA sequence
JB333465.1	[E]	Amino acid transport and metabolism	Molecular Function: lyase activity (GO:0016829);;	--	--	hypothetical protein SORBIDRAFT_09g005270 [Sorghum bicolor]	Sorghum bicolor hypothetical protein, mRNA
gi35072757	--	--	Cellular Component: membrane (GO:0016020);; Cellular Component: cytoplasmic membrane-bounded vesicle (GO:0016023);;	--	Glycine-rich cell wall structural protein (Precursor) GN=At3g17050 OS=Arabidopsis thaliana (Mouse-ear cress) PE=3 SV=2	PREDICTED: pollen-specific leucine-rich repeat extensin-like protein 1-like [Oryza brachyantha]	Saccharum hybrid cultivar CP72-2086 proline-rich protein mRNA, partial sequence
Sugarcane_Unigene_BMK.52182	--	--	Molecular Function: endoribonuclease activity (GO:0004521);; Cellular Component: nucleus (GO:0005634);; Cellular Component: mitochondrion (GO:0005739);; Cellular Component: cytosol (GO:0005829);; Biological Process: virus induced gene silencing (GO:0009616);; Biological Process: response to auxin (GO:0009733);; Biological Process: embryo development ending in seed dormancy (GO:0009793);; Biologic…	--	Protein argonaute 1D GN=OSJNBa0069C14.10-1 OS=Oryza sativa subsp. japonica (Rice) PE=2 SV=1	hypothetical protein SORBIDRAFT_10g031030 [Sorghum bicolor]	PREDICTED: Setaria italica protein argonaute 1D-like (LOC101754081), mRNA
Sugarcane_Unigene_BMK.59769	[E]	Amino acid transport and metabolism	Biological Process: histidine biosynthetic process (GO:0000105);; Molecular Function: 1-(5-phosphoribosyl)-5-[(5-phosphoribosylamino)methylideneamino]imidazole-4-carboxamide isomerase activity (GO:0003949);; Biological Process: microtubule nucleation (GO:0007020);; Cellular Component: chloroplast (GO:0009507);;	K01814|0.0|sbi:SORBI_01g032260|hypothetical protein	1-(5-phosphoribosyl)-5-[(5-phosphoribosylamino)methylideneamino] imidazole-4-carboxamide isomerase, chloroplastic (Precursor) GN=F2H17.16 OS=Arabidopsis thaliana (Mouse-ear cress) PE=2 SV=1	hypothetical protein SORBIDRAFT_01g032260 [Sorghum bicolor]	Sorghum bicolor hypothetical protein, mRNA
Sugarcane_Unigene_BMK.75266	[L]	Replication, recombination and repair	Molecular Function: nucleic acid binding (GO:0003676);; Cellular Component: mitochondrion (GO:0005739);; Biological Process: base-excision repair (GO:0006284);; Biological Process: DNA methylation (GO:0006306);; Molecular Function: DNA-3-methyladenine glycosylase activity (GO:0008725);; Molecular Function: S-adenosylmethionine-dependent methyltransferase activity (GO:0008757);;	--	Methyltransferase-like protein 2 GN=At1g19340 OS=Arabidopsis thaliana (Mouse-ear cress) PE=2 SV=2	hypothetical protein SORBIDRAFT_01g043900 [Sorghum bicolor]	PREDICTED: Zea mays uncharacterized LOC103632298 (LOC103632298), transcript variant X1, mRNA
gi35951551	[J]	Translation, ribosomal structure and biogenesis	Molecular Function: structural constituent of ribosome (GO:0003735);; Cellular Component: nucleus (GO:0005634);; Cellular Component: plasma membrane (GO:0005886);; Biological Process: translational elongation (GO:0006414);; Cellular Component: cytosolic ribosome (GO:0022626);;	K02942|3e-68|sbi:SORBI_07g001570|hypothetical protein	60S acidic ribosomal protein P1 GN=RPP1A OS=Zea mays (Maize) PE=1 SV=1	hypothetical protein SORBIDRAFT_07g001570 [Sorghum bicolor]	Sorghum bicolor hypothetical protein, mRNA
Sugarcane_Unigene_BMK.74157	--	--	Molecular Function: DNA binding (GO:0003677);; Cellular Component: nucleus (GO:0005634);; Biological Process: regulation of transcription, DNA-templated (GO:0006355);; Biological Process: pattern specification process (GO:0007389);; Biological Process: auxin-activated signaling pathway (GO:0009734);; Biological Process: abscisic acid-activated signaling pathway (GO:0009738);; Biological Process: …	--	Auxin response factor 18 OS=Oryza sativa subsp. japonica (Rice) PE=2 SV=1	hypothetical protein SORBIDRAFT_10g027790 [Sorghum bicolor]	Sorghum bicolor hypothetical protein, mRNA
Sugarcane_Unigene_BMK.47889	--	--	Molecular Function: inositol hexakisphosphate binding (GO:0000822);; Biological Process: response to molecule of bacterial origin (GO:0002237);; Biological Process: auxin-activated signaling pathway (GO:0009734);; Molecular Function: auxin binding (GO:0010011);; Biological Process: pollen maturation (GO:0010152);; Biological Process: lateral root formation (GO:0010311);; Biological Process: cellu…	K14485|2e-40|sbi:SORBI_09g003870|hypothetical protein	Transport inhibitor response 1-like protein Os05g0150500 OS=Oryza sativa subsp. japonica (Rice) PE=2 SV=2	hypothetical protein SORBIDRAFT_09g003870 [Sorghum bicolor]	PREDICTED: Zea mays transport inhibitor response 1-like protein Os05g0150500 (LOC103635896), mRNA
Sugarcane_Unigene_BMK.75849	--	--	--	--	Protein Rf1, mitochondrial (Precursor) GN=Rf1 OS=Oryza sativa subsp. indica (Rice) PE=2 SV=1	hypothetical protein SORBIDRAFT_05g022840 [Sorghum bicolor]	Sorghum bicolor hypothetical protein, mRNA
Sugarcane_Unigene_BMK.45288	--	--	Cellular Component: mitochondrion (GO:0005739);;	--	Serine/arginine-rich splicing factor SR45 GN=F19K19.9 OS=Arabidopsis thaliana (Mouse-ear cress) PE=1 SV=1	hypothetical protein SORBIDRAFT_01g008290 [Sorghum bicolor]	Sorghum bicolor hypothetical protein, mRNA
gi34937916	[J]	Translation, ribosomal structure and biogenesis	--	--	Serine/arginine-rich splicing factor SR45 GN=F19K19.9 OS=Arabidopsis thaliana (Mouse-ear cress) PE=1 SV=1	hypothetical protein SORBIDRAFT_02g038890 [Sorghum bicolor]	Sorghum bicolor hypothetical protein, mRNA
Sugarcane_Unigene_BMK.52002	[M]	Cell wall/membrane/envelope biogenesis	Molecular Function: UDP-glucose 6-dehydrogenase activity (GO:0003979);; Cellular Component: cell wall (GO:0005618);; Cellular Component: nucleus (GO:0005634);; Cellular Component: cytosol (GO:0005829);; Biological Process: UDP-glucuronate biosynthetic process (GO:0006065);; Cellular Component: cytoplasmic membrane-bounded vesicle (GO:0016023);; Molecular Function: NAD binding (GO:0051287);; Biolo…	K00012|0.0|zma:100279549|TIDP3299	UDP-glucose 6-dehydrogenase 5 GN=OsJ_35986 OS=Oryza sativa subsp. japonica (Rice) PE=2 SV=1	PREDICTED: uncharacterized protein LOC100279549 isoform X1 [Zea mays]	PREDICTED: Zea mays LOC100279549 (TIDP3299), transcript variant X1, mRNA
EU048802.1	--	--	--	--	--	--	Saccharum officinarum clone Y71-374-T2 hypothetical protein-like mRNA, partial sequence
Sugarcane_Unigene_BMK.63823	--	--	Molecular Function: DNA binding (GO:0003677);; Molecular Function: sequence-specific DNA binding transcription factor activity (GO:0003700);; Biological Process: regulation of transcription, DNA-templated (GO:0006355);; Cellular Component: cytoplasmic membrane-bounded vesicle (GO:0016023);; Cellular Component: CCAAT-binding factor complex (GO:0016602);;	K08064|2e-79|sbi:SORBI_01g045500|hypothetical protein	Nuclear transcription factor Y subunit A-5 GN=NFYA5 OS=Arabidopsis thaliana (Mouse-ear cress) PE=2 SV=1	hypothetical protein SORBIDRAFT_01g045500 [Sorghum bicolor]	Sorghum bicolor hypothetical protein, mRNA
gi35081749	--	--	Cellular Component: plasma membrane (GO:0005886);; Biological Process: response to desiccation (GO:0009269);; Biological Process: response to cold (GO:0009409);; Cellular Component: chloroplast thylakoid membrane (GO:0009535);; Cellular Component: chloroplast stroma (GO:0009570);; Biological Process: response to fungus (GO:0009620);; Biological Process: response to salt stress (GO:0009651);; Biol…	--	Allene oxide cyclase 4, chloroplastic (Precursor) GN=AOC4 OS=Arabidopsis thaliana (Mouse-ear cress) PE=2 SV=1	hypothetical protein SORBIDRAFT_01g031870 [Sorghum bicolor]	Sorghum bicolor hypothetical protein, mRNA
Sugarcane_Unigene_BMK.53842	--	--	--	--	--	--	Zea mays clone 221603 proteasome maturation factor UMP1 family protein mRNA, complete cds
gi35247303	--	--	Molecular Function: actin binding (GO:0003779);; Cellular Component: nucleus (GO:0005634);; Cellular Component: mitochondrion (GO:0005739);; Cellular Component: plasma membrane (GO:0005886);; Biological Process: response to oxidative stress (GO:0006979);; Cellular Component: chloroplast (GO:0009507);; Biological Process: defense response signaling pathway, resistance gene-dependent (GO:0009870);;…	K05765|2e-82|sbi:SORBI_09g001500|hypothetical protein	Actin-depolymerizing factor 7 GN=ADF7 OS=Oryza sativa subsp. japonica (Rice) PE=3 SV=2	hypothetical protein SORBIDRAFT_09g001500 [Sorghum bicolor]	Sorghum bicolor hypothetical protein, mRNA
Sugarcane_Unigene_BMK.70596	--	--	Molecular Function: hydrolase activity, hydrolyzing O-glycosyl compounds (GO:0004553);; Cellular Component: plasma membrane (GO:0005886);; Biological Process: aging (GO:0007568);; Biological Process: response to heat (GO:0009408);; Biological Process: response to cold (GO:0009409);; Cellular Component: plant-type cell wall (GO:0009505);; Biological Process: response to mechanical stimulus (GO:000…	K14504|0.0|sbi:SORBI_10g028580|hypothetical protein	Probable xyloglucan endotransglucosylase/hydrolase protein 25 (Precursor) GN=MUA2.12 OS=Arabidopsis thaliana (Mouse-ear cress) PE=2 SV=2	hypothetical protein SORBIDRAFT_10g028580 [Sorghum bicolor]	Sorghum bicolor hypothetical protein, mRNA
Sugarcane_Unigene_BMK.45237	[J]	Translation, ribosomal structure and biogenesis	Molecular Function: enzyme inhibitor activity (GO:0004857);; Cellular Component: cytoplasmic membrane-bounded vesicle (GO:0016023);; Molecular Function: pectinesterase activity (GO:0030599);; Biological Process: negative regulation of catalytic activity (GO:0043086);;	--	Serine/arginine-rich splicing factor SR45 GN=F19K19.9 OS=Arabidopsis thaliana (Mouse-ear cress) PE=1 SV=1	pectinesterase inhibitor domain containing protein precursor [Zea mays]	Sorghum bicolor hypothetical protein, mRNA
Sugarcane_Unigene_BMK.70402	--	--	--	--	--	--	Zea mays clone 368937 mRNA sequence
Sugarcane_Unigene_BMK.68487	[J]	Translation, ribosomal structure and biogenesis	Molecular Function: ATP binding (GO:0005524);; Cellular Component: nucleus (GO:0005634);; Biological Process: regulation of transcription, DNA-templated (GO:0006355);; Molecular Function: hydrolase activity, acting on acid anhydrides, in phosphorus-containing anhydrides (GO:0016818);;	--	Growth-regulating factor 5 GN=OSJNBa0019F11.24 OS=Oryza sativa subsp. japonica (Rice) PE=2 SV=1	hypothetical protein SORBIDRAFT_10g001350 [Sorghum bicolor]	Sorghum bicolor hypothetical protein, mRNA
Sugarcane_Unigene_BMK.64988	[R]	General function prediction only	--	--	Hsp70-Hsp90 organizing protein 3 GN=HOP3 OS=Arabidopsis thaliana (Mouse-ear cress) PE=2 SV=1	hypothetical protein SORBIDRAFT_08g020530 [Sorghum bicolor]	Sorghum bicolor hypothetical protein, mRNA
gi35014269	--	--	Molecular Function: cysteine-type endopeptidase activity (GO:0004197);; Molecular Function: phospholipase A2 activity (GO:0004623);; Biological Process: proteolysis (GO:0006508);; Cellular Component: cytoplasmic membrane-bounded vesicle (GO:0016023);;	--	Oryzain alpha chain (Precursor) OS=Oryza sativa subsp. japonica (Rice) PE=1 SV=2	cysteine protease 1 precursor [Zea mays]	Zea mays cysteine protease component of protease-inhibitor complex (LOC100037824), mRNA >gi|6682828|dbj|AB020961.1| Zea mays mRNA for cysteine protease component of protease-inhibitor complex, complete cds
Sugarcane_Unigene_BMK.52225	--	--	Biological Process: protein import into nucleus, docking (GO:0000059);; Cellular Component: nuclear pore (GO:0005643);; Cellular Component: cytosol (GO:0005829);; Biological Process: gluconeogenesis (GO:0006094);; Biological Process: cytoskeleton organization (GO:0007010);; Molecular Function: Ran GTPase binding (GO:0008536);; Molecular Function: protein transporter activity (GO:0008565);; Biolog…	--	Transportin-1 GN=OsI_18044 OS=Oryza sativa subsp. indica (Rice) PE=2 SV=1	hypothetical protein SORBIDRAFT_01g040400 [Sorghum bicolor]	Sorghum bicolor hypothetical protein, mRNA
Sugarcane_Unigene_BMK.39426	--	--	--	--	--	--	Sorghum bicolor hypothetical protein, mRNA
Sugarcane_Unigene_BMK.53720	--	--	Cellular Component: Golgi apparatus (GO:0005794);; Cellular Component: integral component of membrane (GO:0016021);; Cellular Component: cytoplasmic membrane-bounded vesicle (GO:0016023);;	--	Transmembrane 9 superfamily member 1 {ECO:0000305} (Precursor) OS=Arabidopsis thaliana (Mouse-ear cress) PE=1 SV=1	hypothetical protein SORBIDRAFT_08g004730 [Sorghum bicolor]	Sorghum bicolor hypothetical protein, mRNA
gi34963821	--	--	--	--	Early nodulin-75 (Precursor) GN=ENOD2B OS=Glycine max (Soybean) PE=2 SV=2	hypothetical protein SORBIDRAFT_01g025970 [Sorghum bicolor]	Sorghum bicolor hypothetical protein, mRNA
Sugarcane_Unigene_BMK.24383	--	--	Molecular Function: nucleic acid binding (GO:0003676);; Molecular Function: zinc ion binding (GO:0008270);;	--	--	hypothetical protein SORBIDRAFT_06g019000 [Sorghum bicolor]	--
Sugarcane_Unigene_BMK.53210	[OC]	--	Biological Process: glycerol ether metabolic process (GO:0006662);; Molecular Function: electron carrier activity (GO:0009055);; Cellular Component: plastid (GO:0009536);; Molecular Function: protein disulfide oxidoreductase activity (GO:0015035);; Biological Process: electron transport chain (GO:0022900);; Biological Process: cell redox homeostasis (GO:0045454);;	--	Thioredoxin F, chloroplastic (Precursor) OS=Oryza sativa subsp. japonica (Rice) PE=2 SV=1	putative thioredoxin superfamily protein [Zea mays]	Zea mays clone 94236 mRNA sequence
gi36009271	--	--	Cellular Component: chloroplast (GO:0009507);; Biological Process: embryo sac egg cell differentiation (GO:0009560);;	K14300|1e-136|zma:100384809|TIDP3498	Nuclear pore complex protein NUP133 {ECO:0000303|PubMed:21189294} OS=Arabidopsis thaliana (Mouse-ear cress) PE=1 SV=1	uncharacterized protein LOC100384809 [Zea mays]	Sorghum bicolor hypothetical protein, mRNA
Sugarcane_Unigene_BMK.60456	[J]	Translation, ribosomal structure and biogenesis	Biological Process: RNA methylation (GO:0001510);; Molecular Function: structural constituent of ribosome (GO:0003735);; Cellular Component: nucleolus (GO:0005730);; Biological Process: translation (GO:0006412);; Cellular Component: cytosolic large ribosomal subunit (GO:0022625);;	K02937|1e-178|sbi:SORBI_07g025450|hypothetical protein	60S ribosomal protein L7-2 GN=RPL7B OS=Arabidopsis thaliana (Mouse-ear cress) PE=2 SV=1	hypothetical protein SORBIDRAFT_07g025450 [Sorghum bicolor]	Sorghum bicolor hypothetical protein, mRNA
Sugarcane_Unigene_BMK.68453	--	--	--	--	--	uncharacterized protein LOC100275942 [Zea mays]	PREDICTED: Zea mays uncharacterized LOC100274933 (LOC100274933), transcript variant X3, mRNA
Sugarcane_Unigene_BMK.44881	[J]	Translation, ribosomal structure and biogenesis	Molecular Function: structural constituent of ribosome (GO:0003735);; Cellular Component: nucleolus (GO:0005730);; Cellular Component: mitochondrion (GO:0005739);; Cellular Component: plasma membrane (GO:0005886);; Biological Process: translation (GO:0006412);; Cellular Component: plastid (GO:0009536);; Cellular Component: cytosolic large ribosomal subunit (GO:0022625);;	K02877|1e-151|sbi:SORBI_02g004020|hypothetical protein	60S ribosomal protein L15-1 OS=Arabidopsis thaliana (Mouse-ear cress) PE=2 SV=1	hypothetical protein SORBIDRAFT_02g004020 [Sorghum bicolor]	Sorghum bicolor hypothetical protein, mRNA
Sugarcane_Unigene_BMK.48818	--	--	--	--	--	Os11g0602750 [Oryza sativa Japonica Group]	PREDICTED: Zea mays uncharacterized LOC103652796 (LOC103652796), ncRNA
gi36030075	--	--	Cellular Component: plasma membrane (GO:0005886);; Cellular Component: plastid (GO:0009536);; Cellular Component: integral component of membrane (GO:0016021);; Biological Process: amino acid import (GO:0043090);; Biological Process: response to karrikin (GO:0080167);;	--	Lysine histidine transporter 1 GN=LHT1 OS=Arabidopsis thaliana (Mouse-ear cress) PE=1 SV=1	hypothetical protein SORBIDRAFT_07g002250 [Sorghum bicolor]	Sorghum bicolor hypothetical protein, mRNA
Sugarcane_Unigene_BMK.52894	--	--	--	--	--	--	Saccharum hybrid cultivar R570 clone BAC 176L06 complete sequence
gi35246310	--	--	Molecular Function: DNA binding (GO:0003677);; Molecular Function: chromatin binding (GO:0003682);; Biological Process: response to hormone (GO:0009725);; Biological Process: response to lipid (GO:0033993);; Biological Process: response to oxygen-containing compound (GO:1901700);;	--	Protein REVEILLE 6 GN=RVE6 OS=Arabidopsis thaliana (Mouse-ear cress) PE=2 SV=1	PREDICTED: DNA binding protein isoform X2 [Zea mays]	Zea mays DNA binding protein (MYBR86), mRNA >gi|195626703|gb|EU963064.1| Zea mays clone 257070 DNA binding protein mRNA, complete cds
gi268804477	--	--	--	--	--	PREDICTED: uncharacterized protein LOC101779492 isoform X4 [Setaria italica]	PREDICTED: Setaria italica uncharacterized LOC101779492 (LOC101779492), transcript variant X5, mRNA
gi36058308	[OC]	--	Biological Process: cell morphogenesis (GO:0000902);; Molecular Function: nucleic acid binding (GO:0003676);; Molecular Function: catalytic activity (GO:0003824);; Cellular Component: spliceosomal complex (GO:0005681);; Biological Process: protein targeting to vacuole (GO:0006623);; Biological Process: membrane fusion (GO:0006944);; Biological Process: Golgi organization (GO:0007030);; Biological…	K12859|1e-100|zma:100282486|pco104916	Thioredoxin-like protein YLS8 GN=YLS8 OS=Arabidopsis thaliana (Mouse-ear cress) PE=2 SV=1	hypothetical protein PHAVU_006G122000g [Phaseolus vulgaris]	Sorghum bicolor hypothetical protein, mRNA
gi36006339	--	--	Cellular Component: nucleus (GO:0005634);; Biological Process: regulation of transcription, DNA-templated (GO:0006355);; Biological Process: regulation of translation (GO:0006417);; Cellular Component: plastid (GO:0009536);; Biological Process: auxin-activated signaling pathway (GO:0009734);; Molecular Function: protein dimerization activity (GO:0046983);;	--	Auxin-responsive protein IAA24 GN=OJ1506_G02.8 OS=Oryza sativa subsp. japonica (Rice) PE=2 SV=1	hypothetical protein SORBIDRAFT_02g004670 [Sorghum bicolor]	Sorghum bicolor hypothetical protein, mRNA
Sugarcane_Unigene_BMK.64019	[Q]	Secondary metabolites biosynthesis, transport and catabolism	Molecular Function: monooxygenase activity (GO:0004497);; Molecular Function: iron ion binding (GO:0005506);; Molecular Function: electron carrier activity (GO:0009055);; Biological Process: regulation of meristem growth (GO:0010075);; Biological Process: inflorescence development (GO:0010229);; Cellular Component: integral component of membrane (GO:0016021);; Molecular Function: oxidoreductase a…	--	Cytochrome P450 78A1 GN=CYP78A1 OS=Zea mays (Maize) PE=2 SV=1	hypothetical protein SORBIDRAFT_01g022690 [Sorghum bicolor]	Sorghum bicolor hypothetical protein, mRNA
Sugarcane_Unigene_BMK.53445	--	--	Biological Process: regulation of cell growth (GO:0001558);; Cellular Component: nucleus (GO:0005634);; Cellular Component: vacuolar membrane (GO:0005774);; Cellular Component: Golgi apparatus (GO:0005794);; Cellular Component: cytosol (GO:0005829);; Cellular Component: plasma membrane (GO:0005886);; Biological Process: mitosis (GO:0007067);; Biological Process: regulation of mitotic cell cycle (…	--	Translationally-controlled tumor protein homolog GN=TCTP OS=Zea mays (Maize) PE=2 SV=1	translationally-controlled tumor protein homolog [Zea mays]	Zea mays clone 208138 translationally-controlled tumor protein mRNA, complete cds
Sugarcane_Unigene_BMK.38939	[J]	Translation, ribosomal structure and biogenesis	Molecular Function: RNA 7-methylguanosine cap binding (GO:0000340);; Molecular Function: translation initiation factor activity (GO:0003743);; Molecular Function: protein binding (GO:0005515);; Cellular Component: nucleus (GO:0005634);; Cellular Component: cytosol (GO:0005829);; Biological Process: translational initiation (GO:0006413);; Biological Process: regulation of translation (GO:0006417);…	K03259|1e-153|sbi:SORBI_01g019730|hypothetical protein	Eukaryotic translation initiation factor isoform 4E-2 OS=Zea mays (Maize) PE=2 SV=1	hypothetical protein SORBIDRAFT_01g019730 [Sorghum bicolor]	Sorghum bicolor hypothetical protein, mRNA
gi35947210	--	--	Biological Process: apoptotic process (GO:0006915);; Cellular Component: cytoplasmic membrane-bounded vesicle (GO:0016023);; Molecular Function: chaperone binding (GO:0051087);;	--	BAG family molecular chaperone regulator 1 GN=BAG1 OS=Arabidopsis thaliana (Mouse-ear cress) PE=1 SV=1	hypothetical protein SORBIDRAFT_10g001600 [Sorghum bicolor]	Sorghum bicolor hypothetical protein, mRNA
Sugarcane_Unigene_BMK.45477	[MG]	--	Cellular Component: cytosol (GO:0005829);; Biological Process: nucleotide-sugar metabolic process (GO:0009225);; Biological Process: L-ascorbic acid biosynthetic process (GO:0019853);; Molecular Function: GDP-mannose 3,5-epimerase activity (GO:0047918);; Molecular Function: NAD binding (GO:0051287);;	--	GDP-mannose 3,5-epimerase 2 GN=GME-2 OS=Oryza sativa subsp. japonica (Rice) PE=2 SV=2	PREDICTED: GDP-mannose 3,5-epimerase 2-like [Setaria italica]	Zea mays LOC100280325 (gpm480), mRNA >gi|219888494|gb|BT056015.1| Zea mays full-length cDNA clone ZM_BFc0129M08 mRNA, complete cds
Sugarcane_Unigene_BMK.23758	--	--	--	--	putative protein serine/threonine kinase [Heterostelium album PN500]
Sugarcane_Unigene_BMK.56064	--	--	--	--	--	--	PREDICTED: Setaria italica heterogeneous nuclear ribonucleoprotein R-like (LOC101759829), transcript variant X1, mRNA
gi35049661	--	--	Cellular Component: cytoplasmic membrane-bounded vesicle (GO:0016023);; Molecular Function: kinase activity (GO:0016301);; Biological Process: phosphorylation (GO:0016310);;	--	Somatic embryogenesis receptor kinase 2 (Precursor) GN=SERK2 OS=Arabidopsis thaliana (Mouse-ear cress) PE=1 SV=1	hypothetical protein SORBIDRAFT_01g031820 [Sorghum bicolor]	Sorghum bicolor hypothetical protein, mRNA
gi35048364	--	--	--	--	calponin homology domain-containing protein DDB_G0272472-like [Monopterus albus]	PREDICTED: LOC110431288 transcript variant X11 [Sorghum bicolor]	Sorghum bicolor uncharacterized LOC110431288
Sugarcane_Unigene_BMK.68462	--	--	--	--	--	unknown [Zea mays]	Zea mays PCO120408 mRNA sequence
Sugarcane_Unigene_BMK.59417	--	--	Molecular Function: methyltransferase activity (GO:0008168);; Biological Process: methylation (GO:0032259);; Biological Process: photoperiodism, flowering (GO:0048573);;	--	--	LOC100282206 [Zea mays]	Zea mays LOC100282206 (si605011g10), mRNA >gi|195620641|gb|EU960033.1| Zea mays clone 221266 leucine carboxyl methyltransferase 1 mRNA, complete cds
Sugarcane_Unigene_BMK.38592	--	--	--	--	--	PREDICTED: uncharacterized LOC8075099 [Sorghum bicolor]
Sugarcane_Unigene_BMK.72511	[U]	Intracellular trafficking, secretion, and vesicular transport	Cellular Component: nucleus (GO:0005634);; Cellular Component: cytoplasm (GO:0005737);; Biological Process: protein import into nucleus (GO:0006606);; Biological Process: anion transport (GO:0006820);; Molecular Function: protein transporter activity (GO:0008565);; Biological Process: regulation of biological process (GO:0050789);; Biological Process: nitrogen compound transport (GO:0071705);;	--	Importin subunit alpha-4 {ECO:0000305} OS=Arabidopsis thaliana (Mouse-ear cress) PE=1 SV=1	importin alpha-1b subunit [Zea mays]	Zea mays importin alpha-1b subunit (LOC100283608), mRNA >gi|195635858|gb|EU965280.1| Zea mays clone 285016 importin alpha-1b subunit mRNA, complete cds
Sugarcane_Unigene_BMK.55959	--	--	Cellular Component: mitochondrion (GO:0005739);; Cellular Component: endosome (GO:0005768);; Cellular Component: trans-Golgi network (GO:0005802);; Biological Process: carbohydrate biosynthetic process (GO:0016051);; Molecular Function: polygalacturonate 4-alpha-galacturonosyltransferase activity (GO:0047262);;	K13648|0.0|sbi:SORBI_06g029980|hypothetical protein	Probable galacturonosyltransferase 10 GN=F5H14.44 OS=Arabidopsis thaliana (Mouse-ear cress) PE=2 SV=2	hypothetical protein SORBIDRAFT_06g029980 [Sorghum bicolor]	Sorghum bicolor hypothetical protein, mRNA
Sugarcane_Unigene_BMK.51816	[J]	Translation, ribosomal structure and biogenesis	Molecular Function: sequence-specific DNA binding transcription factor activity (GO:0003700);; Biological Process: regulation of transcription, DNA-templated (GO:0006355);; Molecular Function: zinc ion binding (GO:0008270);; Molecular Function: sequence-specific DNA binding (GO:0043565);;	--	Formin-like protein 5 GN=P0453E05.107 OS=Oryza sativa subsp. japonica (Rice) PE=2 SV=2	hypothetical protein SORBIDRAFT_08g004340 [Sorghum bicolor]	Sorghum bicolor hypothetical protein, mRNA
Sugarcane_Unigene_BMK.40037	--	--	--	--	--	--	--
Sugarcane_Unigene_BMK.42255	--	--	--	--	--	--	Sorghum bicolor hypothetical protein, mRNA
Sugarcane_Unigene_BMK.54082	[R]	General function prediction only	Molecular Function: zinc ion binding (GO:0008270);; Cellular Component: membrane (GO:0016020);; Cellular Component: cytoplasmic membrane-bounded vesicle (GO:0016023);;	--	Probable protein S-acyltransferase 22 GN=PAT22 OS=Arabidopsis thaliana (Mouse-ear cress) PE=2 SV=2	TPA: hypothetical protein ZEAMMB73_779274 [Zea mays]	Zea mays clone 1557258 mRNA sequence
Sugarcane_Unigene_BMK.37774	[R]	General function prediction only	Cellular Component: plastid (GO:0009536);;	--	Protein Mut11 GN=Mut11 OS=Chlamydomonas reinhardtii (Chlamydomonas smithii) PE=2 SV=1	hypothetical protein SORBIDRAFT_03g000760 [Sorghum bicolor]	Sorghum bicolor hypothetical protein, mRNA
Sugarcane_Unigene_BMK.68827	[K]	Transcription	Molecular Function: ATP binding (GO:0005524);; Cellular Component: nucleolus (GO:0005730);; Cellular Component: chloroplast (GO:0009507);; Biological Process: DNA duplex unwinding (GO:0032508);; Molecular Function: ATP-dependent 5'-3' DNA helicase activity (GO:0043141);;	K11338|0.0|sbi:SORBI_02g037530|hypothetical protein	RuvB-like protein 1 GN=RIN1 OS=Arabidopsis thaliana (Mouse-ear cress) PE=1 SV=1	hypothetical protein SORBIDRAFT_02g037530 [Sorghum bicolor]	Sorghum bicolor hypothetical protein, mRNA
Sugarcane_Unigene_BMK.72090	--	--	Molecular Function: N-acetyltransferase activity (GO:0008080);; Molecular Function: zinc ion binding (GO:0008270);;	--	Histone-lysine N-methyltransferase ATXR6 GN=MOP9.18 OS=Arabidopsis thaliana (Mouse-ear cress) PE=1 SV=1	hypothetical protein SORBIDRAFT_01g038485 [Sorghum bicolor]	Sorghum bicolor hypothetical protein, mRNA
Sugarcane_Unigene_BMK.59054	--	--	--	--	--	--	Sorghum bicolor hypothetical protein, mRNA
Sugarcane_Unigene_BMK.56608	[J]	Translation, ribosomal structure and biogenesis	Molecular Function: structural constituent of ribosome (GO:0003735);; Cellular Component: mitochondrion (GO:0005739);; Biological Process: translation (GO:0006412);; Cellular Component: membrane (GO:0016020);; Cellular Component: cytosolic large ribosomal subunit (GO:0022625);;	K02901|8e-94|sbi:SORBI_10g027330|hypothetical protein	60S ribosomal protein L27-3 GN=RPL27C OS=Arabidopsis thaliana (Mouse-ear cress) PE=2 SV=2	hypothetical protein SORBIDRAFT_10g027330 [Sorghum bicolor]	Sorghum bicolor hypothetical protein, mRNA
Sugarcane_Unigene_BMK.64654	--	--	Molecular Function: ubiquitin thiolesterase activity (GO:0004221);; Molecular Function: ubiquitin-specific protease activity (GO:0004843);; Cellular Component: nucleus (GO:0005634);; Cellular Component: cytoplasm (GO:0005737);; Biological Process: ubiquitin-dependent protein catabolic process (GO:0006511);; Molecular Function: omega peptidase activity (GO:0008242);; Biological Process: shoot syst…	K05610|0.0|osa:4331185|Os02g0822200	--	PREDICTED: ubiquitin carboxyl-terminal hydrolase isozyme L5-like [Setaria italica]	PREDICTED: Zea mays LOC100382000 (pco127746), transcript variant X1, mRNA
Sugarcane_Unigene_BMK.58988	--	--	Molecular Function: ACP phosphopantetheine attachment site binding involved in fatty acid biosynthetic process (GO:0000036);; Biological Process: fatty acid biosynthetic process (GO:0006633);; Cellular Component: plastid (GO:0009536);; Molecular Function: acyl-[acyl-carrier-protein] hydrolase activity (GO:0016297);;	K10781|0.0|sbi:SORBI_04g007290|hypothetical protein	Palmitoyl-acyl carrier protein thioesterase, chloroplastic (Precursor) GN=T27G7.19 OS=Arabidopsis thaliana (Mouse-ear cress) PE=1 SV=1	hypothetical protein SORBIDRAFT_04g007290 [Sorghum bicolor]	Sorghum bicolor hypothetical protein, mRNA
Sugarcane_Unigene_BMK.39726	--	--	Molecular Function: sequence-specific DNA binding transcription factor activity (GO:0003700);; Biological Process: regulation of transcription, DNA-templated (GO:0006355);;	--	Nodulation-signaling pathway 2 protein GN=NSP2 OS=Medicago truncatula (Barrel medic) PE=1 SV=1	PREDICTED: nodulation-signaling pathway 2 protein-like [Zea mays]	PREDICTED: Zea mays nodulation-signaling pathway 2 protein-like (LOC103634103), mRNA
Sugarcane_Unigene_BMK.55128	--	--	Cellular Component: nucleus (GO:0005634);; Cellular Component: peroxisome (GO:0005777);; Cellular Component: plasma membrane (GO:0005886);;	K13199|0.0|sbi:SORBI_09g026550|hypothetical protein	Glycine-rich cell wall structural protein 2 (Precursor) OS=Oryza sativa subsp. japonica (Rice) PE=2 SV=1	hypothetical protein SORBIDRAFT_09g026550 [Sorghum bicolor]	Sorghum bicolor hypothetical protein, mRNA
Sugarcane_Unigene_BMK.68057	--	--	Cellular Component: mitochondrion (GO:0005739);;	--	Proline-rich receptor-like protein kinase PERK2 GN=PERK2 OS=Arabidopsis thaliana (Mouse-ear cress) PE=2 SV=3	hypothetical protein SORBIDRAFT_02g040440 [Sorghum bicolor]	Sorghum bicolor hypothetical protein, mRNA
Sugarcane_Unigene_BMK.64656	--	--	Molecular Function: DNA binding (GO:0003677);; Molecular Function: sequence-specific DNA binding transcription factor activity (GO:0003700);; Cellular Component: nucleus (GO:0005634);; Biological Process: regulation of transcription, DNA-templated (GO:0006355);; Biological Process: regulation of sulfur metabolic process (GO:0042762);;	--	ETHYLENE INSENSITIVE 3-like 3 protein GN=EIL3 OS=Arabidopsis thaliana (Mouse-ear cress) PE=1 SV=1	hypothetical protein SORBIDRAFT_02g028390 [Sorghum bicolor]	Sorghum bicolor hypothetical protein, mRNA
Sugarcane_Unigene_BMK.59712	--	--	Molecular Function: DNA binding (GO:0003677);; Cellular Component: nucleus (GO:0005634);; Biological Process: regulation of transcription, DNA-templated (GO:0006355);; Biological Process: response to hormone (GO:0009725);;	K14486|1e-133|zma:100384045|pco123854, ARF12	Auxin response factor 2 GN=ARF2 OS=Oryza sativa subsp. japonica (Rice) PE=2 SV=1	uncharacterized protein LOC100384045 [Zea mays]	Zea mays LOC100384045 (pco123854), mRNA >gi|224033652|gb|BT069005.1| Zea mays full-length cDNA clone ZM_BFb0119L19 mRNA, complete cds
gi32815038	[C]	Energy production and conversion	Cellular Component: plant-type vacuole (GO:0000325);; Molecular Function: ATP binding (GO:0005524);; Cellular Component: cell wall (GO:0005618);; Cellular Component: vacuolar membrane (GO:0005774);; Cellular Component: plasma membrane (GO:0005886);; Biological Process: Golgi organization (GO:0007030);; Biological Process: pollen development (GO:0009555);; Biological Process: response to salt stre…	K02145|0.0|sbi:SORBI_10g026440|hypothetical protein	V-type proton ATPase catalytic subunit A (Fragment) OS=Zea mays (Maize) PE=1 SV=1	hypothetical protein SORBIDRAFT_10g026440 [Sorghum bicolor]	Sorghum bicolor hypothetical protein, mRNA
gi35013959	--	--	Cellular Component: vacuolar membrane (GO:0005774);; Cellular Component: endoplasmic reticulum (GO:0005783);; Cellular Component: Golgi apparatus (GO:0005794);; Cellular Component: plasma membrane (GO:0005886);; Biological Process: pentose-phosphate shunt (GO:0006098);; Molecular Function: xylose isomerase activity (GO:0009045);; Cellular Component: cytoplasmic membrane-bounded vesicle (GO:001602…	K01805|4e-93|zma:100194128|pco103489b	Xylose isomerase GN=XYLA OS=Hordeum vulgare (Barley) PE=1 SV=1	TPA: putative xylose isomerase family protein [Zea mays]	Zea mays putative xylose isomerase family protein (LOC100194385), mRNA >gi|195643359|gb|EU969030.1| Zea mays clone 325665 xylose isomerase mRNA, complete cds
gi35320301	--	--	Molecular Function: DNA binding (GO:0003677);; Cellular Component: nucleus (GO:0005634);; Biological Process: regulation of transcription, DNA-templated (GO:0006355);; Biological Process: response to hormone (GO:0009725);;	--	Auxin response factor 3 OS=Oryza sativa subsp. japonica (Rice) PE=2 SV=1	PREDICTED: hypothetical protein isoform X3 [Zea mays]	PREDICTED: Zea mays hypothetical protein (LOC100502387), transcript variant X3, mRNA
Sugarcane_Unigene_BMK.52792	[P]	Inorganic ion transport and metabolism	Molecular Function: manganese ion transmembrane transporter activity (GO:0005384);; Cellular Component: mitochondrion (GO:0005739);; Cellular Component: vacuolar membrane (GO:0005774);; Cellular Component: endomembrane system (GO:0012505);; Molecular Function: potassium ion transmembrane transporter activity (GO:0015079);; Molecular Function: sodium ion transmembrane transporter activity (GO:0015…	K13754|0.0|sbi:SORBI_03g008600|hypothetical protein	Cation/calcium exchanger 4 GN=F15I1.21 OS=Arabidopsis thaliana (Mouse-ear cress) PE=2 SV=1	hypothetical protein SORBIDRAFT_03g008600 [Sorghum bicolor]	Sorghum bicolor hypothetical protein, mRNA
Sugarcane_Unigene_BMK.40599	[RTKL]	--	Molecular Function: protein serine/threonine kinase activity (GO:0004674);; Molecular Function: ATP binding (GO:0005524);; Cellular Component: plasma membrane (GO:0005886);; Biological Process: protein phosphorylation (GO:0006468);; Cellular Component: plastid (GO:0009536);;	--	Probable serine/threonine-protein kinase At1g09600 GN=At1g09600 OS=Arabidopsis thaliana (Mouse-ear cress) PE=3 SV=1	hypothetical protein SORBIDRAFT_08g006390 [Sorghum bicolor]	Sorghum bicolor hypothetical protein, mRNA
gi35277341	[O]	Posttranslational modification, protein turnover, chaperones	Biological Process: protein folding (GO:0006457);; Cellular Component: chloroplast stroma (GO:0009570);;	--	20 kDa chaperonin, chloroplastic (Precursor) GN=T1M15.120 OS=Arabidopsis thaliana (Mouse-ear cress) PE=1 SV=2	hypothetical protein SORBIDRAFT_01g028650 [Sorghum bicolor]	Sorghum bicolor hypothetical protein, mRNA
Sugarcane_Unigene_BMK.41769	--	--	--	--	--	uncharacterized protein LOC100278927 precursor [Zea mays]	PREDICTED: Setaria italica uncharacterized LOC101785742 (LOC101785742), mRNA
Sugarcane_Unigene_BMK.68296	--	--	Cellular Component: mitochondrion (GO:0005739);; Cellular Component: chloroplast (GO:0009507);; Biological Process: photoperiodism, flowering (GO:0048573);;	--	Pentatricopeptide repeat-containing protein At5g14080 GN=At5g14080 OS=Arabidopsis thaliana (Mouse-ear cress) PE=2 SV=2	TPA: hypothetical protein ZEAMMB73_057781 [Zea mays]	PREDICTED: Setaria italica pentatricopeptide repeat-containing protein At5g14080-like (LOC101777154), transcript variant X5, misc_RNA
Sugarcane_Unigene_BMK.51607	--	--	Molecular Function: binding (GO:0005488);; Cellular Component: membrane (GO:0016020);;	--	--	hAT family dimerisation domain, putative [Oryza sativa Japonica Group]	PREDICTED: Zea mays uncharacterized LOC103645974 (LOC103645974), transcript variant X2, mRNA
gi35296427	--	--	Molecular Function: DNA binding (GO:0003677);; Cellular Component: nucleus (GO:0005634);; Biological Process: transcription, DNA-templated (GO:0006351);;	--	Squamosa promoter-binding-like protein 2 OS=Oryza sativa subsp. japonica (Rice) PE=2 SV=2	hypothetical protein SORBIDRAFT_03g044160 [Sorghum bicolor]	Sorghum bicolor hypothetical protein, mRNA
Sugarcane_Unigene_BMK.17283	--	--	--	--	--	PREDICTED: uncharacterized protein LOC102716964 [Oryza brachyantha]	PREDICTED: Oryza brachyantha uncharacterized LOC102716964 (LOC102716964), mRNA
gi35020542	--	--	Molecular Function: uracil transmembrane transporter activity (GO:0015210);; Molecular Function: nucleobase:cation symporter activity (GO:0015391);; Biological Process: nucleobase transport (GO:0015851);; Cellular Component: membrane (GO:0016020);; Cellular Component: cytoplasmic membrane-bounded vesicle (GO:0016023);;	--	Ureide permease 2 GN=UPS2 OS=Arabidopsis thaliana (Mouse-ear cress) PE=2 SV=2	ureide permease 2 [Zea mays]	Zea mays clone 387880 ureide permease 2 mRNA, complete cds
gi35284767	--	--	Biological Process: photorespiration (GO:0009853);;	--	--	hypothetical protein SORBIDRAFT_01g015780 [Sorghum bicolor]	Sorghum bicolor hypothetical protein, mRNA
Sugarcane_Unigene_BMK.53913	--	--	Molecular Function: sequence-specific DNA binding transcription factor activity (GO:0003700);; Biological Process: regulation of transcription, DNA-templated (GO:0006355);;	--	Nuclear transcription factor Y subunit A-10 GN=NFYA10 OS=Arabidopsis thaliana (Mouse-ear cress) PE=2 SV=2	nuclear transcription factor Y subunit A-10 [Zea mays]	Sorghum bicolor hypothetical protein, mRNA
Sugarcane_Unigene_BMK.38504	[M]	Cell wall/membrane/envelope biogenesis	Molecular Function: nucleotide binding (GO:0000166);; Molecular Function: double-stranded DNA binding (GO:0003690);; Molecular Function: single-stranded DNA binding (GO:0003697);; Molecular Function: RNA binding (GO:0003723);; Cellular Component: cell wall (GO:0005618);; Cellular Component: nucleolus (GO:0005730);; Cellular Component: peroxisome (GO:0005777);; Cellular Component: plasma membrane …	--	Glycine-rich RNA-binding protein 1 (Fragment) GN=GRP1 OS=Sorghum bicolor (Sorghum) PE=2 SV=1	hypothetical protein [Zea mays]	Sorghum bicolor hypothetical protein, mRNA
Sugarcane_Unigene_BMK.70945	[O]	Posttranslational modification, protein turnover, chaperones	Molecular Function: ATP binding (GO:0005524);; Cellular Component: cell wall (GO:0005618);; Cellular Component: nucleolus (GO:0005730);; Cellular Component: vacuole (GO:0005773);; Cellular Component: endoplasmic reticulum lumen (GO:0005788);; Cellular Component: plasma membrane (GO:0005886);; Biological Process: response to heat (GO:0009408);; Biological Process: polar nucleus fusion (GO:0010197)…	K09490|0.0|zma:732808|bip1, BIPE2, b-70	Luminal-binding protein 2 (Precursor) GN=BIPE2 OS=Zea mays (Maize) PE=1 SV=3	luminal-binding protein [Saccharum hybrid cultivar R570]	Zea mays full-length cDNA clone ZM_BFc0033G04 mRNA, complete cds
Sugarcane_Unigene_BMK.45454	[J]	Translation, ribosomal structure and biogenesis	Molecular Function: structural constituent of ribosome (GO:0003735);; Cellular Component: ribosome (GO:0005840);; Biological Process: translation (GO:0006412);;	--	50S ribosomal protein L27, chloroplastic {ECO:0000255|HAMAP-Rule:MF_00539} OS=Phaeodactylum tricornutum (strain CCAP 1055/1) PE=3 SV=1	hypothetical protein SORBIDRAFT_09g025720 [Sorghum bicolor]	Sorghum bicolor hypothetical protein, mRNA
Sugarcane_Unigene_BMK.65798	--	--	Molecular Function: DNA binding (GO:0003677);; Cellular Component: mitochondrion (GO:0005739);; Biological Process: regulation of transcription, DNA-templated (GO:0006355);; Cellular Component: membrane (GO:0016020);;	--	NAC transcription factor NAM-B1 GN=NAM-B1 OS=Hordeum vulgare subsp. spontaneum (Wild barley) PE=3 SV=1	hypothetical protein SORBIDRAFT_04g023990 [Sorghum bicolor]	Sorghum bicolor hypothetical protein, mRNA
Sugarcane_Unigene_BMK.33737	--	--	--	--	Leucine-rich repeat extensin-like protein 5 (Precursor) GN=LRX5 OS=Arabidopsis thaliana (Mouse-ear cress) PE=2 SV=2	PREDICTED: proline-rich receptor-like protein kinase PERK2 [Brachypodium distachyon]	Panicum virgatum clone PV_ABa020-D05, complete sequence
Sugarcane_Unigene_BMK.75611	[L]	Replication, recombination and repair	Molecular Function: sequence-specific DNA binding transcription factor activity (GO:0003700);; Cellular Component: nucleus (GO:0005634);; Biological Process: regulation of transcription, DNA-templated (GO:0006355);;	--	ETHYLENE INSENSITIVE 3-like 3 protein GN=EIL3 OS=Arabidopsis thaliana (Mouse-ear cress) PE=1 SV=1	hypothetical protein SORBIDRAFT_07g027790 [Sorghum bicolor]	Sorghum bicolor hypothetical protein, mRNA
Sugarcane_Unigene_BMK.69444	--	--	Molecular Function: actin binding (GO:0003779);; Cellular Component: F-actin capping protein complex (GO:0008290);; Biological Process: response to heat (GO:0009408);; Biological Process: actin filament capping (GO:0051693);; Cellular Component: WASH complex (GO:0071203);;	K10365|1e-175|zma:100193381|hypothetical protein LOC100193381	Probable F-actin-capping protein subunit beta GN=At1g71790 OS=Arabidopsis thaliana (Mouse-ear cress) PE=1 SV=1	uncharacterized protein LOC100193381 [Zea mays]	Zea mays clone 224861 F-actin capping protein beta subunit mRNA, complete cds
gi36063959	[R]	General function prediction only	Biological Process: rRNA processing (GO:0006364);; Cellular Component: chloroplast stromal thylakoid (GO:0009533);; Biological Process: plastid organization (GO:0009657);; Biological Process: photosystem II assembly (GO:0010207);; Cellular Component: integral component of membrane (GO:0016021);; Biological Process: cysteine biosynthetic process (GO:0019344);; Cellular Component: chloroplast photo…	K02723|8e-75|zma:100281349|photosystem II core complex proteins psbY	Photosystem II protein psbY-2, chloroplastic (Precursor) GN=PSBY OS=Arabidopsis thaliana (Mouse-ear cress) PE=2 SV=1	photosystem II core complex proteins psbY [Zea mays]	Zea mays photosystem II core complex proteins psbY (LOC100281349), mRNA >gi|195613399|gb|EU956412.1| Zea mays clone 1562609 photosystem II core complex proteins psbY mRNA, complete cds
Sugarcane_Unigene_BMK.71608	[H]	Coenzyme transport and metabolism	Molecular Function: ferrochelatase activity (GO:0004325);; Cellular Component: mitochondrion (GO:0005739);; Biological Process: protein targeting to membrane (GO:0006612);; Biological Process: heme biosynthetic process (GO:0006783);; Biological Process: membrane fusion (GO:0006944);; Biological Process: response to oxidative stress (GO:0006979);; Cellular Component: chloroplast (GO:0009507);; Bio…	K01772|0.0|sbi:SORBI_02g020320|hypothetical protein	Ferrochelatase-1, chloroplastic (Precursor) OS=Oryza sativa subsp. japonica (Rice) PE=2 SV=1	hypothetical protein SORBIDRAFT_02g020320 [Sorghum bicolor]	Sorghum bicolor hypothetical protein, mRNA
Sugarcane_Unigene_BMK.58299	--	--	Molecular Function: protein serine/threonine kinase activity (GO:0004674);; Molecular Function: ATP binding (GO:0005524);; Biological Process: protein phosphorylation (GO:0006468);;	--	Probable receptor-like protein kinase At1g67000 (Precursor) GN=At1g67000 OS=Arabidopsis thaliana (Mouse-ear cress) PE=2 SV=2	hypothetical protein SORBIDRAFT_03g025630 [Sorghum bicolor]	Sorghum bicolor hypothetical protein, mRNA
Sugarcane_Unigene_BMK.72303	[R]	General function prediction only	Cellular Component: mitochondrion (GO:0005739);; Cellular Component: vacuole (GO:0005773);; Cellular Component: plasma membrane (GO:0005886);; Cellular Component: chloroplast (GO:0009507);; Biological Process: response to cadmium ion (GO:0046686);;	--	Protein DJ-1 homolog B (Precursor) GN=DJ1B OS=Arabidopsis thaliana (Mouse-ear cress) PE=1 SV=1	hypothetical protein SORBIDRAFT_03g001750 [Sorghum bicolor]	Sorghum bicolor hypothetical protein, mRNA
Sugarcane_Unigene_BMK.62052	[O]	Posttranslational modification, protein turnover, chaperones	Molecular Function: ubiquitin thiolesterase activity (GO:0004221);; Biological Process: ubiquitin-dependent protein catabolic process (GO:0006511);; Molecular Function: cysteine-type peptidase activity (GO:0008234);;	K11835|0.0|sbi:SORBI_08g022020|hypothetical protein	Ubiquitin carboxyl-terminal hydrolase 8 GN=UBP8 OS=Arabidopsis thaliana (Mouse-ear cress) PE=2 SV=2	hypothetical protein SORBIDRAFT_08g022020 [Sorghum bicolor]	Sorghum bicolor hypothetical protein, mRNA
Sugarcane_Unigene_BMK.51729	--	--	Cellular Component: plastid (GO:0009536);; Molecular Function: heat shock protein binding (GO:0031072);;	--	--	hypothetical protein SORBIDRAFT_09g019580 [Sorghum bicolor]	Sorghum bicolor hypothetical protein, mRNA
Sugarcane_Unigene_BMK.51145	--	--	--	--	Vegetative cell wall protein gp1 (Precursor) GN=GP1 OS=Chlamydomonas reinhardtii (Chlamydomonas smithii) PE=1 SV=1	hypothetical protein SORBIDRAFT_03g041730 [Sorghum bicolor]	PREDICTED: Zea mays F-box domain containing protein (LOC100283664), transcript variant X2, mRNA
Sugarcane_Unigene_BMK.61527	[P]	Inorganic ion transport and metabolism	Molecular Function: transporter activity (GO:0005215);; Biological Process: sodium ion transport (GO:0006814);; Biological Process: response to nematode (GO:0009624);; Cellular Component: chloroplast envelope (GO:0009941);; Cellular Component: membrane (GO:0016020);; Biological Process: transmembrane transport (GO:0055085);;	--	Dicarboxylate transporter 2.1, chloroplastic (Precursor) GN=MSJ1.13 OS=Arabidopsis thaliana (Mouse-ear cress) PE=1 SV=1	hypothetical protein SORBIDRAFT_02g027290 [Sorghum bicolor]	Sorghum bicolor hypothetical protein, mRNA
gi35329294	--	--	Biological Process: cellular process (GO:0009987);;	--	Auxin response factor 14 GN=P0022D06.14 OS=Oryza sativa subsp. japonica (Rice) PE=2 SV=2	hypothetical protein ZEAMMB73_248195 [Zea mays]	Sorghum bicolor hypothetical protein, mRNA
Sugarcane_Unigene_BMK.69013	--	--	--	--	--	retrotransposon protein, putative, unclassified [Oryza sativa Japonica Group]	Saccharum hybrid cultivar R570 clone BAC 025L09 complete sequence
Sugarcane_Unigene_BMK.69491	--	--	Molecular Function: DNA binding (GO:0003677);; Molecular Function: sequence-specific DNA binding transcription factor activity (GO:0003700);; Cellular Component: nucleus (GO:0005634);; Biological Process: regulation of transcription, DNA-templated (GO:0006355);; Cellular Component: plastid (GO:0009536);; Biological Process: auxin-activated signaling pathway (GO:0009734);; Biological Process: dete…	--	Auxin response factor 12 GN=OSJNBb0004A17.6 OS=Oryza sativa subsp. japonica (Rice) PE=2 SV=1	PREDICTED: auxin response factor 12-like isoform X1 [Setaria italica]	Sorghum bicolor hypothetical protein, mRNA
Sugarcane_Unigene_BMK.62668	--	--	Molecular Function: calmodulin binding (GO:0005516);; Cellular Component: plasma membrane (GO:0005886);; Biological Process: defense response (GO:0006952);; Biological Process: cell death (GO:0008219);; Biological Process: response to biotic stimulus (GO:0009607);; Cellular Component: integral component of membrane (GO:0016021);; Cellular Component: cytoplasmic membrane-bounded vesicle (GO:001602…	--	MLO-like protein 13 GN=MLO13 OS=Arabidopsis thaliana (Mouse-ear cress) PE=2 SV=1	unknown [Zea mays]	Sorghum bicolor hypothetical protein, mRNA
Sugarcane_Unigene_BMK.71387	--	--	--	--	--	--	Saccharum hybrid cultivar R570 clone BAC 009G16 complete sequence
Sugarcane_Unigene_BMK.74041	--	--	Molecular Function: RNA binding (GO:0003723);; Molecular Function: RNA-directed DNA polymerase activity (GO:0003964);; Biological Process: RNA-dependent DNA replication (GO:0006278);; Molecular Function: zinc ion binding (GO:0008270);; Cellular Component: plastid (GO:0009536);;	--	Lysine-rich arabinogalactan protein 19 (Precursor) GN=AGP19 OS=Arabidopsis thaliana (Mouse-ear cress) PE=2 SV=2	hypothetical protein SORBIDRAFT_05g008890 [Sorghum bicolor]	--
Sugarcane_Unigene_BMK.75459	--	--	--	--	Proline-rich receptor-like protein kinase PERK2 GN=PERK2 OS=Arabidopsis thaliana (Mouse-ear cress) PE=2 SV=3	hypothetical protein SORBIDRAFT_03g046680 [Sorghum bicolor]	Sorghum bicolor hypothetical protein, mRNA
Sugarcane_Unigene_BMK.53511	--	--	Molecular Function: sequence-specific DNA binding transcription factor activity (GO:0003700);; Cellular Component: nucleus (GO:0005634);; Biological Process: regulation of transcription, DNA-templated (GO:0006355);; Molecular Function: sequence-specific DNA binding (GO:0043565);;	--	Homeobox protein knotted-1-like 7 GN=OSJNBa0013A09.3 OS=Oryza sativa subsp. japonica (Rice) PE=2 SV=1	hypothetical protein SORBIDRAFT_01g009460 [Sorghum bicolor]	Sorghum bicolor hypothetical protein, mRNA
Sugarcane_Unigene_BMK.74928	--	--	--	--	--	hypothetical protein SORBIDRAFT_03g045540 [Sorghum bicolor]	PREDICTED: Setaria italica uncharacterized LOC101764162 (LOC101764162), mRNA
Sugarcane_Unigene_BMK.33504	--	--	Molecular Function: calcium ion binding (GO:0005509);;	--	--	hypothetical protein SORBIDRAFT_01g003730 [Sorghum bicolor]	Sorghum bicolor hypothetical protein, mRNA
Sugarcane_Unigene_BMK.64141	--	--	Molecular Function: sequence-specific DNA binding transcription factor activity (GO:0003700);; Cellular Component: nucleus (GO:0005634);; Biological Process: regulation of transcription, DNA-templated (GO:0006355);; Molecular Function: sequence-specific DNA binding (GO:0043565);;	--	Transcription factor RF2a OS=Oryza sativa subsp. japonica (Rice) PE=1 SV=1	hypothetical protein SORBIDRAFT_02g029870 [Sorghum bicolor]	Sorghum bicolor hypothetical protein, mRNA
Sugarcane_Unigene_BMK.66558	--	--	Molecular Function: DNA binding (GO:0003677);; Molecular Function: sequence-specific DNA binding transcription factor activity (GO:0003700);; Cellular Component: nucleus (GO:0005634);; Biological Process: regulation of transcription, DNA-templated (GO:0006355);;	--	Floral homeotic protein APETALA 2 GN=AP2 OS=Arabidopsis thaliana (Mouse-ear cress) PE=1 SV=1	hypothetical protein SORBIDRAFT_10g025053 [Sorghum bicolor]	Sorghum bicolor hypothetical protein, mRNA
Sugarcane_Unigene_BMK.49623	--	--	Molecular Function: transporter activity (GO:0005215);; Molecular Function: copper ion binding (GO:0005507);; Cellular Component: cell wall (GO:0005618);; Cellular Component: nucleolus (GO:0005730);; Cellular Component: mitochondrial inner membrane (GO:0005743);; Cellular Component: vacuole (GO:0005773);; Cellular Component: plasma membrane (GO:0005886);; Cellular Component: chloroplast envelope …	K05863|0.0|zma:542389|ANT2, MANT2	ADP,ATP carrier protein 2, mitochondrial (Precursor) GN=ANT2 OS=Zea mays (Maize) PE=2 SV=2	adenine nucleotide translocator2 [Zea mays]	Zea mays clone 1292509 ADP,ATP carrier protein mRNA, complete cds
Sugarcane_Unigene_BMK.69936	--	--	--	--	--	hypothetical protein SORBIDRAFT_05g001080 [Sorghum bicolor]	PREDICTED: Setaria italica uncharacterized LOC101777937 (LOC101777937), mRNA
Sugarcane_Unigene_BMK.68586	--	--	Cellular Component: cytoskeleton (GO:0005856);; Biological Process: phagocytosis (GO:0006909);;	--	--	hypothetical protein SORBIDRAFT_04g033230 [Sorghum bicolor]	Saccharum officinarum clone SCCCCL3004B05, complete sequence
gi34944423	--	--	Molecular Function: carboxylic ester hydrolase activity (GO:0004091);; Molecular Function: triglyceride lipase activity (GO:0004806);; Cellular Component: cytoplasmic membrane-bounded vesicle (GO:0016023);; Biological Process: lipid catabolic process (GO:0016042);;	--	--	hypothetical protein SORBIDRAFT_08g017740 [Sorghum bicolor]	Sorghum bicolor hypothetical protein, mRNA
Sugarcane_Unigene_BMK.57449	[R]	General function prediction only	Molecular Function: serine-type endopeptidase activity (GO:0004252);; Biological Process: proteolysis (GO:0006508);; Cellular Component: chloroplast (GO:0009507);; Cellular Component: integral component of membrane (GO:0016021);;	--	Mulatexin {ECO:0000303|PubMed:19476960} (Precursor) OS=Morus alba (White mulberry) PE=1 SV=2	hypothetical protein SORBIDRAFT_09g007300 [Sorghum bicolor]	Sorghum bicolor hypothetical protein, mRNA
Sugarcane_Unigene_BMK.73618	--	--	Molecular Function: transporter activity (GO:0005215);; Cellular Component: integral component of membrane (GO:0016021);; Biological Process: transmembrane transport (GO:0055085);;	--	Nucleobase-ascorbate transporter LPE1 GN=LPE1 OS=Zea mays (Maize) PE=1 SV=2	hypothetical protein SORBIDRAFT_01g011360 [Sorghum bicolor]	Sorghum bicolor hypothetical protein, mRNA
Sugarcane_Unigene_BMK.74730	--	--	Molecular Function: endoribonuclease activity (GO:0004521);; Cellular Component: nucleus (GO:0005634);; Cellular Component: mitochondrion (GO:0005739);; Cellular Component: cytosol (GO:0005829);; Biological Process: virus induced gene silencing (GO:0009616);; Biological Process: response to auxin (GO:0009733);; Biological Process: embryo development ending in seed dormancy (GO:0009793);; Biologic…	K11593|0.0|sbi:SORBI_04g038420|hypothetical protein	Protein argonaute 1C OS=Oryza sativa subsp. japonica (Rice) PE=2 SV=1	hypothetical protein SORBIDRAFT_04g038420 [Sorghum bicolor]	Sorghum bicolor hypothetical protein, mRNA
Sugarcane_Unigene_BMK.67656	--	--	--	--	Serine/arginine-rich splicing factor SR45 GN=F19K19.9 OS=Arabidopsis thaliana (Mouse-ear cress) PE=1 SV=1	hypothetical protein ZEAMMB73_167083 [Zea mays]	Sorghum bicolor hypothetical protein, mRNA
Sugarcane_Unigene_BMK.47865	--	--	Molecular Function: protein kinase activity (GO:0004672);; Molecular Function: ATP binding (GO:0005524);; Biological Process: protein phosphorylation (GO:0006468);; Cellular Component: integral component of membrane (GO:0016021);;	--	Probable inactive receptor kinase At5g58300 (Precursor) GN=At5g58300 OS=Arabidopsis thaliana (Mouse-ear cress) PE=2 SV=1	hypothetical protein SORBIDRAFT_09g023570 [Sorghum bicolor]	Sorghum bicolor hypothetical protein, mRNA
gi36066484	--	--	Cellular Component: endoplasmic reticulum (GO:0005783);; Biological Process: transport (GO:0006810);; Molecular Function: water channel activity (GO:0015250);; Cellular Component: integral component of membrane (GO:0016021);; Cellular Component: cytoplasmic membrane-bounded vesicle (GO:0016023);;	--	Aquaporin SIP1-2 GN=SIP1-2 OS=Zea mays (Maize) PE=2 SV=1	hypothetical protein SORBIDRAFT_09g019780 [Sorghum bicolor]	Sorghum bicolor hypothetical protein, mRNA
Sugarcane_Unigene_BMK.49053	[GEPR]	--	Biological Process: carbohydrate transport (GO:0008643);; Cellular Component: integral component of membrane (GO:0016021);; Molecular Function: substrate-specific transmembrane transporter activity (GO:0022891);; Biological Process: transmembrane transport (GO:0055085);;	--	Polyol transporter 5 GN=PLT5 OS=Arabidopsis thaliana (Mouse-ear cress) PE=1 SV=2	hypothetical protein SORBIDRAFT_09g007450 [Sorghum bicolor]	Sorghum bicolor hypothetical protein, mRNA
Sugarcane_Unigene_BMK.46687	--	--	Molecular Function: RNA binding (GO:0003723);; Molecular Function: RNA-directed DNA polymerase activity (GO:0003964);; Biological Process: RNA-dependent DNA replication (GO:0006278);; Cellular Component: membrane (GO:0016020);;	--	--	PREDICTED: uncharacterized protein LOC101756955 [Setaria italica]	Sorghum bicolor clone BAC10J22 Sbb3766 sequence
Sugarcane_Unigene_BMK.68866	[E]	Amino acid transport and metabolism	Molecular Function: 3-dehydroquinate dehydratase activity (GO:0003855);; Molecular Function: shikimate 3-dehydrogenase (NADP+) activity (GO:0004764);; Cellular Component: chloroplast stroma (GO:0009570);; Cellular Component: cytoplasmic membrane-bounded vesicle (GO:0016023);; Biological Process: shikimate metabolic process (GO:0019632);; Molecular Function: NADP binding (GO:0050661);; Biological …	K13832|0.0|sbi:SORBI_03g018040|hypothetical protein	Shikimate dehydrogenase (Precursor) GN=EMB3004 OS=Arabidopsis thaliana (Mouse-ear cress) PE=1 SV=1	hypothetical protein SORBIDRAFT_03g018040 [Sorghum bicolor]	Sorghum bicolor hypothetical protein, mRNA
Sugarcane_Unigene_BMK.46891	--	--	Biological Process: fatty acid metabolic process (GO:0006631);; Molecular Function: oxidoreductase activity, acting on the CH-CH group of donors, NAD or NADP as acceptor (GO:0016628);; Cellular Component: chloroplast part (GO:0044434);;	K00208|1e-39|zma:100192829|hypothetical protein LOC100192829	Enoyl-[acyl-carrier-protein] reductase [NADH] 2, chloroplastic (Precursor) OS=Oryza sativa subsp. japonica (Rice) PE=2 SV=1	TPA: enoyl-[acyl-carrier-protein] reductase [NADH], partial [Zea mays]	Zea mays uncharacterized LOC100192829 (LOC100192829), mRNA >gi|238908588|gb|BT034921.2| Zea mays full-length cDNA clone ZM_BFb0028C24 mRNA, complete cds
gi34940367	[O]	Posttranslational modification, protein turnover, chaperones	Cellular Component: plant-type cell wall (GO:0009505);; Biological Process: response to brassinosteroid (GO:0009741);; Cellular Component: membrane (GO:0016020);;	--	Protein EXORDIUM (Precursor) GN=EXO OS=Arabidopsis thaliana (Mouse-ear cress) PE=2 SV=1	hypothetical protein SORBIDRAFT_04g027360 [Sorghum bicolor]	Sorghum bicolor hypothetical protein, mRNA
Sugarcane_Unigene_BMK.60532	[J]	Translation, ribosomal structure and biogenesis	--	--	Remorin OS=Solanum tuberosum (Potato) PE=1 SV=1	hypothetical protein SORBIDRAFT_02g036810 [Sorghum bicolor]	Sorghum bicolor hypothetical protein, mRNA
Sugarcane_Unigene_BMK.44789	[J]	Translation, ribosomal structure and biogenesis	Biological Process: metal ion transport (GO:0030001);; Molecular Function: metal ion binding (GO:0046872);;	--	Serine/arginine-rich splicing factor SR45 GN=F19K19.9 OS=Arabidopsis thaliana (Mouse-ear cress) PE=1 SV=1	hypothetical protein SORBIDRAFT_01g046820 [Sorghum bicolor]	Sorghum bicolor hypothetical protein, mRNA
Sugarcane_Unigene_BMK.69495	--	--	--	--	--	--	Saccharum officinarum clone SCCCLR1C03B08, complete sequence
Sugarcane_Unigene_BMK.41720	--	--	--	--	--	--	Saccharum hybrid cultivar R570 clone BAC 015F23 sequence, complete sequence
Sugarcane_Unigene_BMK.60048	[V]	Defense mechanisms	Cellular Component: plasma membrane (GO:0005886);; Biological Process: drug transmembrane transport (GO:0006855);; Molecular Function: drug transmembrane transporter activity (GO:0015238);; Molecular Function: antiporter activity (GO:0015297);; Biological Process: response to karrikin (GO:0080167);;	--	Protein TRANSPARENT TESTA 12 GN=F17J16_80 OS=Arabidopsis thaliana (Mouse-ear cress) PE=2 SV=1	transparent testa 12 protein [Saccharum hybrid cultivar R570]	Zea mays transparent testa 12 protein (LOC100282798), mRNA >gi|195625263|gb|EU962344.1| Zea mays clone 241922 transparent testa 12 protein mRNA, complete cds
Sugarcane_Unigene_BMK.31587	--	--	--	--	Protein argonaute 14 OS=Oryza sativa subsp. japonica (Rice) PE=2 SV=1	hypothetical protein EMIHUDRAFT_450295, partial [Emiliania huxleyi CCMP1516]	--
Sugarcane_Unigene_BMK.60273	--	--	--	--	--	--	Zea mays clone 1165393 mRNA sequence
gi35275154	[S]	Function unknown	Cellular Component: mitochondrion (GO:0005739);; Molecular Function: succinate dehydrogenase (ubiquinone) activity (GO:0008177);; Biological Process: fatty acid catabolic process (GO:0009062);; Biological Process: primary root development (GO:0080022);;	--	--	hypothetical protein SORBIDRAFT_05g019780 [Sorghum bicolor]	Sorghum bicolor hypothetical protein, mRNA
gi35245028	[C]	Energy production and conversion	Cellular Component: vacuole (GO:0005773);; Biological Process: proton transport (GO:0015992);; Cellular Component: membrane (GO:0016020);;	K02146|3e-75|zma:100280083|hypothetical protein LOC100280083	Probable V-type proton ATPase subunit d OS=Oryza sativa subsp. japonica (Rice) PE=2 SV=1	TPA: LOW QUALITY PROTEIN: hypothetical protein ZEAMMB73_647212 [Zea mays]	Sorghum bicolor hypothetical protein, mRNA
Sugarcane_Unigene_BMK.44561	[C]	Energy production and conversion	Cellular Component: plant-type vacuole (GO:0000325);; Cellular Component: vacuolar membrane (GO:0005774);; Cellular Component: plasma membrane (GO:0005886);; Molecular Function: hydrogen ion transmembrane transporter activity (GO:0015078);; Biological Process: ATP hydrolysis coupled proton transport (GO:0015991);; Cellular Component: proton-transporting V-type ATPase, V0 domain (GO:0033179);;	K02146|0.0|sbi:SORBI_03g026290|hypothetical protein	Probable V-type proton ATPase subunit d OS=Oryza sativa subsp. japonica (Rice) PE=2 SV=1	hypothetical protein SORBIDRAFT_03g026290 [Sorghum bicolor]	Sorghum bicolor hypothetical protein, mRNA
Sugarcane_Unigene_BMK.79573	--	--	--	--	--	uncharacterized protein LOC100278311 precursor [Zea mays]	--
Sugarcane_Unigene_BMK.42867	--	--	Molecular Function: cytochrome-c oxidase activity (GO:0004129);; Cellular Component: mitochondrial respiratory chain complex IV (GO:0005751);; Biological Process: mitochondrial electron transport, cytochrome c to oxygen (GO:0006123);; Biological Process: aerobic respiration (GO:0009060);; Cellular Component: integral component of membrane (GO:0016021);;	--	Cytochrome c oxidase subunit 5C GN=COX5C OS=Hordeum vulgare (Barley) PE=3 SV=3	PREDICTED: cytochrome c oxidase subunit 5C [Zea mays]	Sorghum bicolor hypothetical protein, mRNA
Sugarcane_Unigene_BMK.70599	--	--	Molecular Function: binding (GO:0005488);; Cellular Component: intracellular organelle (GO:0043229);;	--	Phragmoplast orienting kinesin 2 GN=POK2 OS=Arabidopsis thaliana (Mouse-ear cress) PE=2 SV=1	hypothetical protein SORBIDRAFT_08g019850 [Sorghum bicolor]	Sorghum bicolor hypothetical protein, mRNA
Sugarcane_Unigene_BMK.56955	--	--	Molecular Function: DNA binding (GO:0003677);; Cellular Component: nucleus (GO:0005634);;	--	Squamosa promoter-binding-like protein 18 GN=SPL18 OS=Oryza sativa subsp. japonica (Rice) PE=2 SV=1	hypothetical protein SORBIDRAFT_02g029300 [Sorghum bicolor]	Sorghum bicolor hypothetical protein, mRNA
gi35034525	[R]	General function prediction only	Molecular Function: carboxylic ester hydrolase activity (GO:0004091);; Cellular Component: plastid (GO:0009536);; Biological Process: response to wounding (GO:0009611);; Biological Process: coumarin biosynthetic process (GO:0009805);; Biological Process: secondary shoot formation (GO:0010223);; Biological Process: proline transport (GO:0015824);; Molecular Function: retinyl-palmitate esterase act…	--	Probable strigolactone esterase D14 OS=Oryza sativa subsp. japonica (Rice) PE=1 SV=1	hypothetical protein SORBIDRAFT_01g043630 [Sorghum bicolor]	Sorghum bicolor hypothetical protein, mRNA
Sugarcane_Unigene_BMK.67537	[I]	Lipid transport and metabolism	Molecular Function: catalytic activity (GO:0003824);; Cellular Component: mitochondrion (GO:0005739);; Biological Process: metabolic process (GO:0008152);;	K05607|0.0|sbi:SORBI_04g033130|hypothetical protein	1,4-dihydroxy-2-naphthoyl-CoA synthase GN=menB OS=Cyanidium caldarium PE=3 SV=1	hypothetical protein SORBIDRAFT_04g033130 [Sorghum bicolor]	Sorghum bicolor hypothetical protein, mRNA
Sugarcane_Unigene_BMK.19904	[L]	Replication, recombination and repair	Molecular Function: DNA binding (GO:0003677);; Molecular Function: RNA binding (GO:0003723);; Molecular Function: RNA-directed DNA polymerase activity (GO:0003964);; Biological Process: RNA-dependent DNA replication (GO:0006278);; Biological Process: DNA recombination (GO:0006310);; Cellular Component: plastid (GO:0009536);;	--	Uncharacterized mitochondrial protein AtMg00860 GN=AtMg00860 OS=Arabidopsis thaliana (Mouse-ear cress) PE=4 SV=1	Os07g0510800 [Oryza sativa Japonica Group]	--
Sugarcane_Unigene_BMK.91389	--	--	--	--	--	--	Zea mays full-length cDNA clone ZM_BFb0100E08 mRNA, complete cds
Sugarcane_Unigene_BMK.29703	--	--	--	--	--	--	Triticum aestivum chromosome 3B, genomic scaffold, cultivar Chinese Spring
Sugarcane_Unigene_BMK.40335	--	--	Molecular Function: calmodulin binding (GO:0005516);; Cellular Component: mitochondrion (GO:0005739);; Biological Process: auxin-activated signaling pathway (GO:0009734);;	K14488|8e-76|sbi:SORBI_04g034390|hypothetical protein	Auxin-induced protein X10A OS=Glycine max (Soybean) PE=2 SV=1	hypothetical protein SORBIDRAFT_04g034390 [Sorghum bicolor]	Sorghum bicolor hypothetical protein, mRNA
Sugarcane_Unigene_BMK.44859	[C]	Energy production and conversion	Biological Process: response to reactive oxygen species (GO:0000302);; Cellular Component: mitochondrial proton-transporting ATP synthase, catalytic core (GO:0005754);; Cellular Component: plasma membrane (GO:0005886);; Biological Process: ubiquitin-dependent protein catabolic process (GO:0006511);; Molecular Function: zinc ion binding (GO:0008270);; Cellular Component: chloroplast (GO:0009507);;…	K02137|1e-153|sbi:SORBI_04g030280|hypothetical protein	ATP synthase subunit O, mitochondrial (Precursor) OS=Ipomoea batatas (Sweet potato) PE=1 SV=1	hypothetical protein SORBIDRAFT_04g030280 [Sorghum bicolor]	Sorghum bicolor hypothetical protein, mRNA
Sugarcane_Unigene_BMK.28441	--	--	--	--	--	--	Oryza sativa Indica Group cultivar Shuhui498 chromosome 11 sequence
gi35312588	--	--	Biological Process: organelle organization (GO:0006996);; Biological Process: cell growth (GO:0016049);; Cellular Component: intracellular part (GO:0044424);; Biological Process: single-organism transport (GO:0044765);; Biological Process: response to stimulus (GO:0050896);;	--	--	hypothetical protein ZEAMMB73_911413 [Zea mays]	Sorghum bicolor hypothetical protein, mRNA
Sugarcane_Unigene_BMK.54856	[H]	Coenzyme transport and metabolism	Molecular Function: methionine adenosyltransferase activity (GO:0004478);; Molecular Function: ATP binding (GO:0005524);; Cellular Component: cell wall (GO:0005618);; Cellular Component: nucleolus (GO:0005730);; Cellular Component: cytoplasm (GO:0005737);; Cellular Component: plasma membrane (GO:0005886);; Biological Process: methionine metabolic process (GO:0006555);; Biological Process: S-adeno…	K00789|0.0|sbi:SORBI_09g002840|hypothetical protein	S-adenosylmethionine synthase 1 OS=Oryza sativa subsp. japonica (Rice) PE=2 SV=1	PREDICTED: S-adenosylmethionine synthase 1-like [Setaria italica]	Saccharum hybrid cultivar ROC22 S-adenosylmethionine synthetase (SAM) mRNA, complete cds
Sugarcane_Unigene_BMK.59405	--	--	Molecular Function: nucleotide binding (GO:0000166);; Molecular Function: nucleic acid binding (GO:0003676);; Cellular Component: intracellular (GO:0005622);; Biological Process: transport (GO:0006810);;	--	Nuclear transport factor 2 GN=NTF2 OS=Arabidopsis thaliana (Mouse-ear cress) PE=1 SV=1	TPA: hypothetical protein ZEAMMB73_244049 [Zea mays]	Sorghum bicolor hypothetical protein, mRNA
Sugarcane_Unigene_BMK.64859	--	--	Molecular Function: 1-phosphatidylinositol binding (GO:0005545);; Cellular Component: plasma membrane (GO:0005886);; Cellular Component: clathrin coat (GO:0030118);; Molecular Function: clathrin binding (GO:0030276);; Biological Process: clathrin coat assembly (GO:0048268);;	--	Putative clathrin assembly protein At5g35200 GN=At5g35200 OS=Arabidopsis thaliana (Mouse-ear cress) PE=1 SV=1	PREDICTED: putative clathrin assembly protein At5g35200 [Zea mays]	PREDICTED: Zea mays putative clathrin assembly protein At5g35200 (LOC103654165), transcript variant X1, mRNA
gi34973960	--	--	Molecular Function: phospholipid binding (GO:0005543);;	--	Pleckstrin homology domain-containing protein 1 GN=PH1 OS=Arabidopsis thaliana (Mouse-ear cress) PE=2 SV=2	pleckstrin homology domain-containing protein 1 [Zea mays]	Zea mays full-length cDNA clone ZM_BFc0012J15 mRNA, complete cds
Sugarcane_Unigene_BMK.40293	--	--	Molecular Function: zinc ion binding (GO:0008270);;	--	RING-H2 finger protein ATL72 GN=ATL72 OS=Arabidopsis thaliana (Mouse-ear cress) PE=2 SV=1	hypothetical protein SORBIDRAFT_01g018050 [Sorghum bicolor]	Sorghum bicolor hypothetical protein, mRNA
Sugarcane_Unigene_BMK.70923	--	--	Molecular Function: calcium ion binding (GO:0005509);; Cellular Component: mitochondrion (GO:0005739);; Cellular Component: vacuole (GO:0005773);; Cellular Component: endoplasmic reticulum (GO:0005783);; Cellular Component: plasma membrane (GO:0005886);; Biological Process: protein folding (GO:0006457);; Cellular Component: plant-type cell wall (GO:0009505);; Cellular Component: chloroplast (GO:0…	K08054|0.0|zma:100283947|calnexin	Calnexin homolog (Precursor) OS=Glycine max (Soybean) PE=2 SV=1	PREDICTED: calnexin homolog [Zea mays]	Zea mays calnexin (LOC100283947), mRNA >gi|223944022|gb|BT061398.1| Zea mays full-length cDNA clone ZM_BFb0142F15 mRNA, complete cds
Sugarcane_Unigene_BMK.51470	--	--	--	--	Probable F-box protein At1g60180 GN=At2g36090 OS=Arabidopsis thaliana (Mouse-ear cress) PE=2 SV=1	hypothetical protein SORBIDRAFT_01g034940 [Sorghum bicolor]	Sorghum bicolor hypothetical protein, mRNA
Sugarcane_Unigene_BMK.44410	--	--	Cellular Component: peroxisomal membrane (GO:0005778);; Biological Process: fatty acid beta-oxidation (GO:0006635);; Biological Process: lipid transport (GO:0006869);; Biological Process: intra-Golgi vesicle-mediated transport (GO:0006891);; Cellular Component: plastid (GO:0009536);; Biological Process: lithium ion transport (GO:0010351);; Biological Process: protein import into peroxisome matrix…	--	Peroxisomal membrane protein 13 GN=F21O3.27 OS=Arabidopsis thaliana (Mouse-ear cress) PE=1 SV=1	hypothetical protein SORBIDRAFT_01g005970 [Sorghum bicolor]	Sorghum bicolor hypothetical protein, mRNA
Sugarcane_Unigene_BMK.67045	--	--	Molecular Function: phosphatidylcholine-sterol O-acyltransferase activity (GO:0004607);; Biological Process: leaf senescence (GO:0010150);; Cellular Component: cytoplasmic membrane-bounded vesicle (GO:0016023);; Biological Process: sterol catabolic process (GO:0016127);; Biological Process: sterol esterification (GO:0034434);; Molecular Function: phosphatidylethanolamine-sterol O-acyltransferase …	--	Phospholipid--sterol O-acyltransferase GN=F21M11.5 OS=Arabidopsis thaliana (Mouse-ear cress) PE=2 SV=2	PREDICTED: phospholipid--sterol O-acyltransferase-like isoform X4 [Setaria italica]	PREDICTED: Zea mays uncharacterized LOC100384378 (LOC100384378), transcript variant X1, mRNA
Sugarcane_Unigene_BMK.63813	--	--	Biological Process: cellulose biosynthetic process (GO:0030244);; Biological Process: Golgi vesicle transport (GO:0048193);;	K08497|1e-174|sbi:SORBI_01g016190|hypothetical protein	--	transport protein [Saccharum hybrid cultivar R570]	Sorghum bicolor hypothetical protein, mRNA
Sugarcane_Unigene_BMK.65802	[M]	Cell wall/membrane/envelope biogenesis	Molecular Function: polygalacturonase activity (GO:0004650);; Cellular Component: extracellular region (GO:0005576);; Cellular Component: mitochondrion (GO:0005739);; Biological Process: carbohydrate metabolic process (GO:0005975);;	--	Probable polygalacturonase OS=Vitis vinifera (Grape) PE=1 SV=1	hypothetical protein SORBIDRAFT_07g000740 [Sorghum bicolor]	Sorghum bicolor hypothetical protein, mRNA
Sugarcane_Unigene_BMK.63271	--	--	Biological Process: metabolic process (GO:0008152);; Molecular Function: transferase activity, transferring hexosyl groups (GO:0016758);;	--	UDP-glycosyltransferase 73D1 GN=UGT73D1 OS=Arabidopsis thaliana (Mouse-ear cress) PE=3 SV=1	hypothetical protein SORBIDRAFT_07g002470 [Sorghum bicolor]	Sorghum bicolor hypothetical protein, mRNA
Sugarcane_Unigene_BMK.71247	[D]	Cell cycle control, cell division, chromosome partitioning	Biological Process: regulation of cyclin-dependent protein serine/threonine kinase activity (GO:0000079);; Cellular Component: nucleus (GO:0005634);; Cellular Component: cytoplasm (GO:0005737);; Biological Process: mitosis (GO:0007067);; Biological Process: meiosis II (GO:0007135);; Biological Process: male meiosis (GO:0007140);; Biological Process: microsporogenesis (GO:0009556);; Molecular Func…	K06627|0.0|sbi:SORBI_03g010940|hypothetical protein	Cyclin-A1-1 OS=Oryza sativa subsp. japonica (Rice) PE=2 SV=1	hypothetical protein SORBIDRAFT_03g010940 [Sorghum bicolor]	Sorghum bicolor hypothetical protein, mRNA
Sugarcane_Unigene_BMK.59263	--	--	Cellular Component: multivesicular body (GO:0005771);; Cellular Component: cytosol (GO:0005829);; Biological Process: ubiquitin-dependent protein catabolic process (GO:0006511);; Biological Process: protein targeting to vacuole (GO:0006623);; Biological Process: Golgi to vacuole transport (GO:0006896);; Biological Process: membrane fusion (GO:0006944);; Biological Process: endosome to lysosome tr…	--	Sorting nexin 1 OS=Arabidopsis thaliana (Mouse-ear cress) PE=1 SV=1	hypothetical protein SORBIDRAFT_03g040700 [Sorghum bicolor]	Zea mays sorting nexin 1-like (LOC103650974), mRNA >gi|224031182|gb|BT067770.1| Zea mays full-length cDNA clone ZM_BFc0153A20 mRNA, complete cds
Sugarcane_Unigene_BMK.71717	[G]	Carbohydrate transport and metabolism	Cellular Component: vacuole (GO:0005773);; Molecular Function: xylan 1,4-beta-xylosidase activity (GO:0009044);; Cellular Component: plant-type cell wall (GO:0009505);; Cellular Component: cytoplasmic membrane-bounded vesicle (GO:0016023);; Biological Process: xylan catabolic process (GO:0045493);; Biological Process: L-arabinose metabolic process (GO:0046373);; Molecular Function: alpha-N-arabin…	--	Alpha-L-arabinofuranosidase 1 (Precursor) GN=T7M13.18 OS=Arabidopsis thaliana (Mouse-ear cress) PE=1 SV=1	hypothetical protein SORBIDRAFT_08g001540 [Sorghum bicolor]	Sorghum bicolor hypothetical protein, mRNA
gi35264535	--	--	Molecular Function: ubiquitin-protein ligase activity (GO:0004842);; Cellular Component: nucleus (GO:0005634);; Cellular Component: mitochondrion (GO:0005739);; Biological Process: ubiquitin-dependent protein catabolic process (GO:0006511);; Biological Process: multicellular organismal development (GO:0007275);; Molecular Function: zinc ion binding (GO:0008270);; Biological Process: protein ubiqu…	K04506|1e-116|sbi:SORBI_04g011560|hypothetical protein	E3 ubiquitin-protein ligase SINAT4 GN=SINAT4 OS=Arabidopsis thaliana (Mouse-ear cress) PE=2 SV=1	hypothetical protein SORBIDRAFT_04g011560 [Sorghum bicolor]	Sorghum bicolor hypothetical protein, mRNA
gi35033562	[R]	General function prediction only	Molecular Function: nucleotide binding (GO:0000166);; Molecular Function: nucleic acid binding (GO:0003676);;	K12833|7e-86|sbi:SORBI_01g003790|hypothetical protein	Splicing factor 3B subunit 6-like protein GN=At5g12190 OS=Arabidopsis thaliana (Mouse-ear cress) PE=2 SV=1	hypothetical protein SORBIDRAFT_01g003790 [Sorghum bicolor]	Zea mays clone 13456 mRNA sequence
Sugarcane_Unigene_BMK.63436	--	--	Cellular Component: intracellular (GO:0005622);; Molecular Function: zinc ion binding (GO:0008270);; Biological Process: pyrimidine ribonucleotide biosynthetic process (GO:0009220);;	--	Zinc finger protein VAR3, chloroplastic (Precursor) GN=VAR3 OS=Arabidopsis thaliana (Mouse-ear cress) PE=1 SV=2	hypothetical protein SORBIDRAFT_01g010560 [Sorghum bicolor]	Sorghum bicolor hypothetical protein, mRNA
Sugarcane_Unigene_BMK.38564	[GO]	--	Molecular Function: ATP binding (GO:0005524);; Cellular Component: extracellular region (GO:0005576);; Cellular Component: cytoplasmic membrane-bounded vesicle (GO:0016023);; Molecular Function: hydrolase activity (GO:0016787);;	--	Probable apyrase 3 (Precursor) GN=OsJ_35056 OS=Oryza sativa subsp. japonica (Rice) PE=2 SV=2	PREDICTED: probable apyrase 3 isoform X2 [Zea mays]	Sorghum bicolor hypothetical protein, mRNA
Sugarcane_Unigene_BMK.28594	[MG]	--	Molecular Function: cinnamoyl-CoA reductase activity (GO:0016621);; Biological Process: cellular metabolic process (GO:0044237);; Molecular Function: coenzyme binding (GO:0050662);; Biological Process: oxidation-reduction process (GO:0055114);;	--	Cinnamoyl-CoA reductase 1 GN=T24D18.5 OS=Arabidopsis thaliana (Mouse-ear cress) PE=1 SV=1	PREDICTED: cinnamoyl-CoA reductase 1-like isoform X1 [Zea mays]	PREDICTED: Zea mays cinnamoyl-CoA reductase 1-like (LOC103634693), transcript variant X1, mRNA
Sugarcane_Unigene_BMK.60277	[H]	Coenzyme transport and metabolism	Molecular Function: nucleotide binding (GO:0000166);; Molecular Function: catalytic activity (GO:0003824);; Cellular Component: cytoplasm (GO:0005737);; Biological Process: Mo-molybdopterin cofactor biosynthetic process (GO:0006777);; Biological Process: sulfur compound metabolic process (GO:0006790);; Biological Process: auxin-activated signaling pathway (GO:0009734);; Biological Process: molybd…	K03635|7e-62|zma:100281638|MOCS2A	Molybdopterin synthase sulfur carrier subunit {ECO:0000255|HAMAP-Rule:MF_03051} GN=VP15 OS=Zea mays (Maize) PE=2 SV=1	molybdopterin synthase sulfur carrier subunit [Zea mays]	PREDICTED: Zea mays VP15 (LOC100281638), transcript variant X1, mRNA
Sugarcane_Unigene_BMK.61457	[J]	Translation, ribosomal structure and biogenesis	Molecular Function: GTP binding (GO:0005525);; Cellular Component: mitochondrion (GO:0005739);; Biological Process: heme biosynthetic process (GO:0006783);; Cellular Component: chloroplast stroma (GO:0009570);;	K06942|0.0|sbi:SORBI_01g006280|hypothetical protein	Probable GTP-binding protein OBGC2 GN=OSJNBa0052F07.17 OS=Oryza sativa subsp. japonica (Rice) PE=2 SV=1	hypothetical protein SORBIDRAFT_01g006280 [Sorghum bicolor]	Sorghum bicolor hypothetical protein, mRNA
Sugarcane_Unigene_BMK.26582	--	--	--	--	--	uncharacterized protein LOC100382231 [Zea mays]	Sorghum bicolor hypothetical protein, mRNA
Sugarcane_Unigene_BMK.65438	--	--	Cellular Component: intracellular (GO:0005622);; Biological Process: intracellular protein transport (GO:0006886);;	--	Glutenin, high molecular weight subunit DX5 (Precursor) GN=GLU-1D-1D OS=Triticum aestivum (Wheat) PE=3 SV=5	PREDICTED: uncharacterized protein LOC100279184 isoform X1 [Zea mays]	PREDICTED: Zea mays uncharacterized LOC100279184 (LOC100279184), transcript variant X1, mRNA
Sugarcane_Unigene_BMK.74674	--	--	--	--	WEB family protein At2g38370 GN=At2g38370 OS=Arabidopsis thaliana (Mouse-ear cress) PE=2 SV=1	hypothetical protein SORBIDRAFT_02g042900 [Sorghum bicolor]	Zea mays LOC100277855 (pco137497a), mRNA >gi|195646961|gb|EU970831.1| Zea mays clone 351653 hypothetical protein mRNA, complete cds
Sugarcane_Unigene_BMK.20969	--	--	--	--	--	--	--
Sugarcane_Unigene_BMK.71302	--	--	Molecular Function: protein serine/threonine kinase activity (GO:0004674);; Molecular Function: ATP binding (GO:0005524);; Biological Process: protein phosphorylation (GO:0006468);;	K08857|1e-113|sbi:SORBI_02g004270|hypothetical protein	Serine/threonine-protein kinase Nek3 GN=P0534H07.24 OS=Oryza sativa subsp. japonica (Rice) PE=2 SV=1	hypothetical protein SORBIDRAFT_02g004270 [Sorghum bicolor]	PREDICTED: Zea mays serine/threonine-protein kinase Nek3-like (LOC103632002), transcript variant X2, mRNA
gi34963859	--	--	Molecular Function: sequence-specific DNA binding transcription factor activity (GO:0003700);; Cellular Component: nucleus (GO:0005634);; Biological Process: regulation of transcription, DNA-templated (GO:0006355);; Molecular Function: sequence-specific DNA binding (GO:0043565);;	--	Homeotic protein knotted-1 GN=KN-1 OS=Zea mays (Maize) PE=2 SV=1	knotted1-like homeobox protein [Saccharum hybrid cultivar ROC22]	Saccharum hybrid cultivar ROC22 knotted1-like homeobox protein (kn1) mRNA, complete cds
Sugarcane_Unigene_BMK.65018	[E]	Amino acid transport and metabolism	Molecular Function: 5-methyltetrahydropteroyltriglutamate-homocysteine S-methyltransferase activity (GO:0003871);; Molecular Function: copper ion binding (GO:0005507);; Cellular Component: peroxisome (GO:0005777);; Cellular Component: cytosol (GO:0005829);; Cellular Component: plasma membrane (GO:0005886);; Molecular Function: zinc ion binding (GO:0008270);; Molecular Function: methionine synthas…	K00549|0.0|osa:4352832|Os12g0623900	5-methyltetrahydropteroyltriglutamate--homocysteine methyltransferase 1 OS=Oryza sativa subsp. japonica (Rice) PE=2 SV=1	PREDICTED: 5-methyltetrahydropteroyltriglutamate--homocysteine methyltransferase 1 [Zea mays]	PREDICTED: Zea mays LOC541942 (csu503(met)), mRNA
Sugarcane_Unigene_BMK.34719	--	--	--	--	--	--	PREDICTED: Zea mays pentatricopeptide repeat-containing protein At4g33990-like (LOC103634411), partial mRNA
Sugarcane_Unigene_BMK.69743	--	--	--	--	F-box protein At1g10780 GN=At1g10780 OS=Arabidopsis thaliana (Mouse-ear cress) PE=2 SV=1	hypothetical protein SORBIDRAFT_02g026460 [Sorghum bicolor]	Sorghum bicolor hypothetical protein, mRNA
Sugarcane_Unigene_BMK.71018	--	--	Cellular Component: plastid (GO:0009536);;	--	WEB family protein At3g02930, chloroplastic (Precursor) GN=At3g02930 OS=Arabidopsis thaliana (Mouse-ear cress) PE=2 SV=1	hypothetical protein SORBIDRAFT_04g031190 [Sorghum bicolor]	Sorghum bicolor hypothetical protein, mRNA
Sugarcane_Unigene_BMK.41321	--	--	Cellular Component: mitochondrion (GO:0005739);; Cellular Component: membrane (GO:0016020);;	--	--	hypothetical protein SORBIDRAFT_01g017620 [Sorghum bicolor]	Sorghum bicolor hypothetical protein, mRNA
Sugarcane_Unigene_BMK.42369	[E]	Amino acid transport and metabolism	Biological Process: tryptophan biosynthetic process (GO:0000162);; Molecular Function: tryptophan synthase activity (GO:0004834);; Cellular Component: chloroplast stroma (GO:0009570);; Biological Process: defense response to bacterium (GO:0042742);; Biological Process: defense response by callose deposition in cell wall (GO:0052544);;	K01695|0.0|sbi:SORBI_02g004580|hypothetical protein	Tryptophan synthase alpha chain, chloroplastic (Precursor) GN=T14E10.210 OS=Arabidopsis thaliana (Mouse-ear cress) PE=1 SV=1	hypothetical protein SORBIDRAFT_02g004580 [Sorghum bicolor]	Sorghum bicolor hypothetical protein, mRNA
gi35126158	--	--	Cellular Component: plant-type vacuole (GO:0000325);; Cellular Component: vacuolar membrane (GO:0005774);; Cellular Component: integral component of membrane (GO:0016021);; Biological Process: transmembrane transport (GO:0055085);;	--	SPX domain-containing membrane protein Os02g45520 OS=Oryza sativa subsp. japonica (Rice) PE=2 SV=1	PREDICTED: uncharacterized protein LOC100501893 isoform X1 [Zea mays]	PREDICTED: Zea mays uncharacterized LOC100501893 (LOC100501893), transcript variant X2, mRNA
Sugarcane_Unigene_BMK.23360	--	--	--	--	UPF0481 protein At3g47200 GN=At3g47200 OS=Arabidopsis thaliana (Mouse-ear cress) PE=2 SV=1	Os02g0254100 [Oryza sativa Japonica Group]	Oryza sativa Japonica Group Os02g0254100 (Os02g0254100) mRNA, complete cds
Sugarcane_Unigene_BMK.75153	--	--	--	--	--	--	PREDICTED: Zea mays uncharacterized LOC103634718 (LOC103634718), transcript variant X2, mRNA
Sugarcane_Unigene_BMK.63720	--	--	Molecular Function: sequence-specific DNA binding transcription factor activity (GO:0003700);; Cellular Component: nucleus (GO:0005634);; Biological Process: regulation of transcription, DNA-templated (GO:0006355);; Molecular Function: sequence-specific DNA binding (GO:0043565);;	K09060|0.0|sbi:SORBI_04g002360|hypothetical protein	Transcription factor HBP-1a OS=Triticum aestivum (Wheat) PE=2 SV=1	hypothetical protein SORBIDRAFT_04g002360 [Sorghum bicolor]	PREDICTED: Zea mays transcription factor HBP-1a-like (LOC103626563), transcript variant X2, mRNA
Sugarcane_Unigene_BMK.58468	--	--	Biological Process: nuclear-transcribed mRNA catabolic process (GO:0000956);; Molecular Function: ubiquitin-protein ligase activity (GO:0004842);; Biological Process: ubiquitin-dependent protein catabolic process (GO:0006511);; Biological Process: auxin homeostasis (GO:0010252);; Biological Process: protein ubiquitination (GO:0016567);; Biological Process: organ formation (GO:0048645);;	--	F-box/LRR-repeat protein 15 GN=FBL15 OS=Arabidopsis thaliana (Mouse-ear cress) PE=2 SV=2	PREDICTED: LOW QUALITY PROTEIN: F-box/LRR-repeat protein 15-like [Zea mays]	Miscanthus sinensis clone MSIL000014 F-box family protein-like protein mRNA, partial cds
Sugarcane_Unigene_BMK.52229	--	--	--	--	Formin-like protein 20 GN=MBK20.20/MBK20.21 OS=Arabidopsis thaliana (Mouse-ear cress) PE=2 SV=3	hypothetical protein OsI_02019 [Oryza sativa Indica Group]	--
Sugarcane_Unigene_BMK.16211	--	--	--	--	2-hydroxy-3-oxopropionate reductase [Chloroflexus aggregans]
Sugarcane_Unigene_BMK.20239	--	--	Cellular Component: ubiquitin ligase complex (GO:0000151);; Molecular Function: ubiquitin-protein ligase activity (GO:0004842);; Biological Process: protein ubiquitination (GO:0016567);;	--	Putative E3 ubiquitin-protein ligase LIN OS=Medicago truncatula (Barrel medic) PE=2 SV=1	hypothetical protein SORBIDRAFT_03g000870 [Sorghum bicolor]	Sorghum bicolor hypothetical protein, mRNA
Sugarcane_Unigene_BMK.32660	--	--	--	--	hypothetical protein SETIT_9G161300v2 [Setaria italica]	PREDICTED: LOC110431824 transcript variant X3 [Sorghum bicolor]	Sorghum bicolor dehydrodolichyl diphosphate synthase complex subunit NUS1-like
Sugarcane_Unigene_BMK.44399	--	--	Molecular Function: protein binding (GO:0005515);; Cellular Component: cell wall (GO:0005618);; Cellular Component: mitochondrial inner membrane (GO:0005743);; Cellular Component: plasma membrane (GO:0005886);; Biological Process: transport (GO:0006810);; Cellular Component: chloroplast (GO:0009507);; Cellular Component: integral component of membrane (GO:0016021);;	--	Mitochondrial phosphate carrier protein 3, mitochondrial (Precursor) GN=MUA22_4 OS=Arabidopsis thaliana (Mouse-ear cress) PE=1 SV=1	PREDICTED: mitochondrial phosphate carrier protein 3, mitochondrial-like [Brachypodium distachyon]	Sorghum bicolor hypothetical protein, mRNA
Sugarcane_Unigene_BMK.54361	--	--	Cellular Component: chloroplast (GO:0009507);;	--	Formin-like protein 5 GN=P0453E05.107 OS=Oryza sativa subsp. japonica (Rice) PE=2 SV=2	hypothetical protein SORBIDRAFT_03g025470 [Sorghum bicolor]	Saccharum hybrid cultivar R570 clone BAC 170G03 complete sequence
Sugarcane_Unigene_BMK.70862	--	--	Molecular Function: acid phosphatase activity (GO:0003993);; Cellular Component: plasma membrane (GO:0005886);;	K13024|0.0|sbi:SORBI_01g011620|hypothetical protein	--	hypothetical protein SORBIDRAFT_01g011620 [Sorghum bicolor]	Sorghum bicolor hypothetical protein, mRNA
Sugarcane_Unigene_BMK.67435	--	--	Biological Process: proteolysis (GO:0006508);; Biological Process: multicellular organismal development (GO:0007275);; Molecular Function: microtubule binding (GO:0008017);; Molecular Function: peptidase activity (GO:0008233);; Biological Process: unidimensional cell growth (GO:0009826);; Cellular Component: cortical microtubule, transverse to long axis (GO:0010005);; Biological Process: circumnu…	--	Microtubule-associated protein TORTIFOLIA1 GN=T24A18.10 OS=Arabidopsis thaliana (Mouse-ear cress) PE=1 SV=2	hypothetical protein SORBIDRAFT_02g034890 [Sorghum bicolor]	Sorghum bicolor hypothetical protein, mRNA
Sugarcane_Unigene_BMK.50912	[T]	Signal transduction mechanisms	Molecular Function: protein serine/threonine phosphatase activity (GO:0004722);; Biological Process: protein dephosphorylation (GO:0006470);; Cellular Component: protein serine/threonine phosphatase complex (GO:0008287);; Molecular Function: metal ion binding (GO:0046872);;	K06269|0.0|sbi:SORBI_01g039930|hypothetical protein	Serine/threonine-protein phosphatase PP1 OS=Oryza sativa subsp. japonica (Rice) PE=2 SV=2	PREDICTED: serine/threonine-protein phosphatase PP1 [Zea mays]	PREDICTED: Zea mays serine/threonine-protein phosphatase PP1 (LOC103634267), transcript variant X1, mRNA
Sugarcane_Unigene_BMK.68128	--	--	Molecular Function: DNA binding (GO:0003677);; Molecular Function: sequence-specific DNA binding transcription factor activity (GO:0003700);; Cellular Component: nucleus (GO:0005634);; Cellular Component: transcription factor complex (GO:0005667);; Cellular Component: mitochondrion (GO:0005739);; Biological Process: regulation of transcription, DNA-templated (GO:0006355);;	--	Transcription factor E2FA GN=F11F19.8 OS=Arabidopsis thaliana (Mouse-ear cress) PE=1 SV=1	transcription factor E2F3 [Zea mays]	Zea mays transcription factor E2F3 (LOC100279729), mRNA >gi|219886008|gb|BT054772.1| Zea mays full-length cDNA clone ZM_BFb0035J13 mRNA, complete cds
Sugarcane_Unigene_BMK.64406	[R]	General function prediction only	Molecular Function: nucleotide binding (GO:0000166);; Cellular Component: endoplasmic reticulum (GO:0005783);; Cellular Component: plasma membrane (GO:0005886);; Biological Process: fatty acid beta-oxidation (GO:0006635);; Cellular Component: plastid (GO:0009536);; Molecular Function: oxidoreductase activity (GO:0016491);; Biological Process: protein import into peroxisome matrix (GO:0016558);;	--	11-beta-hydroxysteroid dehydrogenase-like 2 GN=HSD2 OS=Arabidopsis thaliana (Mouse-ear cress) PE=2 SV=1	PREDICTED: LOC100282413 isoform X3 [Zea mays]	PREDICTED: Zea mays LOC100282413 (pco131508b), transcript variant X3, mRNA
Sugarcane_Unigene_BMK.39362	[R]	General function prediction only	Molecular Function: serine-type endopeptidase activity (GO:0004252);; Cellular Component: integral component of membrane (GO:0016021);;	--	Uncharacterized protein At3g58460 GN=At3g58460 OS=Arabidopsis thaliana (Mouse-ear cress) PE=1 SV=2	hypothetical protein SORBIDRAFT_01g013170 [Sorghum bicolor]	Sorghum bicolor hypothetical protein, mRNA
Sugarcane_Unigene_BMK.75694	[C]	Energy production and conversion	Biological Process: response to molecule of bacterial origin (GO:0002237);; Molecular Function: glycerol kinase activity (GO:0004370);; Cellular Component: cytosol (GO:0005829);; Biological Process: glycerol-3-phosphate metabolic process (GO:0006072);; Biological Process: fatty acid beta-oxidation (GO:0006635);; Biological Process: response to microbial phytotoxin (GO:0010188);; Molecular Functio…	K00864|0.0|zma:100193522|pco095943	Glycerol kinase GN=T21F11.21 OS=Arabidopsis thaliana (Mouse-ear cress) PE=1 SV=1	uncharacterized protein LOC100193522 [Zea mays]	Sorghum bicolor hypothetical protein, mRNA
Sugarcane_Unigene_BMK.47740	--	--	Cellular Component: membrane (GO:0016020);; Cellular Component: cytoplasmic membrane-bounded vesicle (GO:0016023);;	--	--	hypothetical protein F775_15899 [Aegilops tauschii]	Hordeum vulgare subsp. vulgare mRNA for predicted protein, partial cds, clone: NIASHv2106N16
gi34957149	--	--	--	--	--	putative zinc finger protein30 [Zea mays]	PREDICTED: Setaria italica uncharacterized LOC101759088 (LOC101759088), transcript variant X3, mRNA
gi36006387	--	--	Biological Process: lipid transport (GO:0006869);; Molecular Function: lipid binding (GO:0008289);;	--	Non-specific lipid-transfer protein 2 (Precursor) GN=LTP2 OS=Sorghum bicolor (Sorghum) PE=3 SV=1	hypothetical protein SORBIDRAFT_08g002670 [Sorghum bicolor]	Sorghum bicolor hypothetical protein, mRNA
Sugarcane_Unigene_BMK.63769	--	--	Cellular Component: membrane (GO:0016020);;	--	--	hypothetical protein SORBIDRAFT_04g002550 [Sorghum bicolor]	Sorghum bicolor hypothetical protein, mRNA
Sugarcane_Unigene_BMK.73398	--	--	Cellular Component: mitochondrion (GO:0005739);; Molecular Function: transferase activity, transferring glycosyl groups (GO:0016757);;	--	Vegetative cell wall protein gp1 (Precursor) GN=GP1 OS=Chlamydomonas reinhardtii (Chlamydomonas smithii) PE=1 SV=1	hypothetical protein SORBIDRAFT_03g008020 [Sorghum bicolor]	PREDICTED: Zea mays uncharacterized LOC103649874 (LOC103649874), mRNA
Sugarcane_Unigene_BMK.57518	[H]	Coenzyme transport and metabolism	Cellular Component: chloroplast (GO:0009507);; Biological Process: photosynthetic electron transport in photosystem II (GO:0009772);; Biological Process: stomatal complex morphogenesis (GO:0010103);; Biological Process: photosystem II assembly (GO:0010207);; Biological Process: plastoquinone biosynthetic process (GO:0010236);; Cellular Component: integral component of membrane (GO:0016021);; Biol…	K02548|1e-111|sbi:SORBI_01g044560|hypothetical protein	1,4-dihydroxy-2-naphthoate polyprenyltransferase, chloroplastic (Precursor) GN=ABC4 OS=Arabidopsis thaliana (Mouse-ear cress) PE=1 SV=2	hypothetical protein SORBIDRAFT_01g044560 [Sorghum bicolor]	Sorghum bicolor hypothetical protein, mRNA
Sugarcane_Unigene_BMK.69918	--	--	Biological Process: intracellular transport (GO:0046907);;	--	Ran-binding protein 1 homolog b OS=Arabidopsis thaliana (Mouse-ear cress) PE=1 SV=2	ran-binding protein 1 [Zea mays]	Sorghum bicolor hypothetical protein, mRNA
Sugarcane_Unigene_BMK.33658	--	--	--	--	--	--	Sorghum bicolor hypothetical protein, mRNA
Sugarcane_Unigene_BMK.56338	[S]	Function unknown	Molecular Function: RNA binding (GO:0003723);; Molecular Function: ribonuclease III activity (GO:0004525);; Biological Process: RNA processing (GO:0006396);; Cellular Component: plastid (GO:0009536);;	K11145|1e-158|zma:100277612|hypothetical protein LOC100277612	Vegetative cell wall protein gp1 (Precursor) GN=GP1 OS=Chlamydomonas reinhardtii (Chlamydomonas smithii) PE=1 SV=1	hypothetical protein [Zea mays]	Zea mays hypothetical protein (LOC101027217), mRNA >gi|224033176|gb|BT068767.1| Zea mays full-length cDNA clone ZM_BFb0378F01 mRNA, complete cds
Sugarcane_Unigene_BMK.28454	--	--	Molecular Function: protein binding (GO:0005515);; Cellular Component: extracellular region (GO:0005576);; Cellular Component: cell wall (GO:0005618);; Cellular Component: Golgi apparatus (GO:0005794);; Cellular Component: plasmodesma (GO:0009506);; Molecular Function: transferase activity, transferring glycosyl groups (GO:0016757);; Biological Process: cellulose biosynthetic process (GO:0030244)…	K13379|0.0|sbi:SORBI_01g015090|hypothetical protein	Alpha-1,4-glucan-protein synthase [UDP-forming] GN=UPTG OS=Zea mays (Maize) PE=1 SV=2	hypothetical protein SORBIDRAFT_01g015090 [Sorghum bicolor]	Sorghum bicolor hypothetical protein, mRNA
Sugarcane_Unigene_BMK.66045	--	--	--	--	Leucine-rich repeat extensin-like protein 5 (Precursor) GN=LRX5 OS=Arabidopsis thaliana (Mouse-ear cress) PE=2 SV=2	hypothetical protein SORBIDRAFT_04g021240 [Sorghum bicolor]	Sorghum bicolor hypothetical protein, mRNA
Sugarcane_Unigene_BMK.42459	--	--	--	--	--	hypothetical protein [Oryza sativa Japonica Group]	--
Sugarcane_Unigene_BMK.91754	--	--	--	--	Putative ribonuclease H protein At1g65750 GN=At1g65750 OS=Arabidopsis thaliana (Mouse-ear cress) PE=3 SV=1	hypothetical protein SORBIDRAFT_09g001485 [Sorghum bicolor]	--
Sugarcane_Unigene_BMK.65209	--	--	--	--	Formin-like protein 16 (Precursor) GN=OsJ_008039 OS=Oryza sativa subsp. japonica (Rice) PE=2 SV=1	hypothetical protein SORBIDRAFT_10g020590 [Sorghum bicolor]	Zea mays clone 1544632 hypothetical protein mRNA, complete cds
gi35999019	--	--	--	--	--	--	Sorghum bicolor hypothetical protein, mRNA
Sugarcane_Unigene_BMK.73385	[K]	Transcription	Cellular Component: plastid (GO:0009536);; Molecular Function: oxidoreductase activity, acting on paired donors, with incorporation or reduction of molecular oxygen, 2-oxoglutarate as one donor, and incorporation of one atom each of oxygen into both donors (GO:0016706);; Biological Process: oxidation-reduction process (GO:0055114);;	--	1-aminocyclopropane-1-carboxylate oxidase homolog 1 GN=At1g06620 OS=Arabidopsis thaliana (Mouse-ear cress) PE=2 SV=1	hypothetical protein SORBIDRAFT_06g002900 [Sorghum bicolor]	Sorghum bicolor hypothetical protein, mRNA
JB305037.1	--	--	--	--	--	hypothetical protein SORBIDRAFT_06g029890 [Sorghum bicolor]	Sorghum bicolor hypothetical protein, mRNA
Sugarcane_Unigene_BMK.57630	--	--	Molecular Function: nucleic acid binding (GO:0003676);; Molecular Function: zinc ion binding (GO:0008270);; Cellular Component: cytoplasmic membrane-bounded vesicle (GO:0016023);;	--	--	transposon protein, putative, Mutator sub-class [Oryza sativa Japonica Group]	Panicum virgatum clone PV_ABa073-H10, complete sequence
Sugarcane_Unigene_BMK.67426	[T]	Signal transduction mechanisms	Molecular Function: kinase activity (GO:0016301);; Biological Process: phosphorylation (GO:0016310);;	--	Probable protein phosphatase 2C 12 GN=At1g47380 OS=Arabidopsis thaliana (Mouse-ear cress) PE=2 SV=1	hypothetical protein SORBIDRAFT_01g033320 [Sorghum bicolor]	Sorghum bicolor hypothetical protein, mRNA
Sugarcane_Unigene_BMK.68239	--	--	Molecular Function: zinc ion binding (GO:0008270);;	--	Nuclear pore complex protein NUP62 {ECO:0000303|PubMed:21189294} OS=Arabidopsis thaliana (Mouse-ear cress) PE=1 SV=1	hypothetical protein SORBIDRAFT_01g001310 [Sorghum bicolor]	Sorghum bicolor hypothetical protein, mRNA
Sugarcane_Unigene_BMK.12481	--	--	Molecular Function: nucleotide binding (GO:0000166);;	--	--	hypothetical protein OsI_18695 [Oryza sativa Indica Group]	--
Sugarcane_Unigene_BMK.54952	[RTKL]	--	Molecular Function: protein serine/threonine kinase activity (GO:0004674);; Molecular Function: ATP binding (GO:0005524);; Cellular Component: nucleus (GO:0005634);; Cellular Component: mitochondrion (GO:0005739);; Cellular Component: plasma membrane (GO:0005886);; Biological Process: protein phosphorylation (GO:0006468);; Cellular Component: plasmodesma (GO:0009506);;	K02218|1e-76|sbi:SORBI_03g025700|hypothetical protein	Casein kinase I isoform delta-like GN=At4g26100 OS=Arabidopsis thaliana (Mouse-ear cress) PE=2 SV=2	hypothetical protein SORBIDRAFT_03g025700 [Sorghum bicolor]	Sorghum bicolor hypothetical protein, mRNA
Sugarcane_Unigene_BMK.57057	--	--	Biological Process: protein transport (GO:0015031);;	K12194|1e-130|sbi:SORBI_05g001480|hypothetical protein	Vacuolar protein sorting-associated protein 32 homolog 2 GN=At4g29160 OS=Arabidopsis thaliana (Mouse-ear cress) PE=1 SV=1	hypothetical protein SORBIDRAFT_05g001480 [Sorghum bicolor]	Sorghum bicolor hypothetical protein, mRNA
Sugarcane_Unigene_BMK.64230	--	--	--	--	--	--	Saccharum hybrid cultivar R570 clone BAC 217A17 complete sequence
Sugarcane_Unigene_BMK.17730	--	--	--	--	RecName: Full=Tetratricopeptide repeat protein 19, mitochondrial; Short=TPR repeat protein 19; Flags: Precursor
Sugarcane_Unigene_BMK.66859	[P]	Inorganic ion transport and metabolism	Molecular Function: N,N-dimethylaniline monooxygenase activity (GO:0004499);; Molecular Function: flavin adenine dinucleotide binding (GO:0050660);; Molecular Function: NADP binding (GO:0050661);; Biological Process: oxidation-reduction process (GO:0055114);;	--	Probable indole-3-pyruvate monooxygenase YUCCA11 GN=F24J8.6 OS=Arabidopsis thaliana (Mouse-ear cress) PE=2 SV=1	PREDICTED: probable indole-3-pyruvate monooxygenase YUCCA10-like [Setaria italica]	PREDICTED: Setaria italica probable indole-3-pyruvate monooxygenase YUCCA10-like (LOC101784594), mRNA
Sugarcane_Unigene_BMK.66097	--	--	Cellular Component: cytoplasmic membrane-bounded vesicle (GO:0016023);;	--	Protein POLYCHOME GN=T24P15.17 OS=Arabidopsis thaliana (Mouse-ear cress) PE=1 SV=1	hypothetical protein [Zea mays]	PREDICTED: Zea mays hypothetical protein (LOC100193114), transcript variant X5, mRNA
